# Supplementary material for: N′2,N′5-Bis[(E)-2-hy­droxy­benzyl­idene]-3,4-dimethyl­thio­phene-2,5-dicarbohydrazide
Source: Acta Crystallogr Sect E Struct Rep Online. 2012 May 16;68(Pt 6):o1752. doi: 10.1107/S1600536812020260 (PMC3379339; doi:10.1107/S1600536812020260)
Supplement: Supplementary file 1 [file e-68-o1752-sup1.cif]

##############################################################################
#                                                                            #
# This CIF contains the data in a paper accepted for publication in          #
# Acta Crystallographica Section E. It conforms to the requirements of       #
# Notes for Authors for Acta Crystallographica Section E, and has been       #
# peer reviewed under the auspices of the IUCr Commission on Journals.       #
#                                                                            #
# Full details of the Crystallographic Information File format               #
# are given in the paper "The Crystallographic Information File (CIF):       #
# a New Standard Archive File for Crystallography" by S. R. Hall, F. H.      #
# Allen and I. D. Brown [Acta Cryst. (1991), A47, 655-685].                  #
#                                                                            #
# The current version of the core CIF dictionary is obtainable from          #
# ftp://ftp.iucr.org/pub/cif_core.dic.                                       #
#                                                                            #
# Software is freely available for graphical display of the structure(s)     #
# in this CIF. For information consult the CIF software page                 #
# http://www.iucr.org/resources/cif/software.                                #
#                                                                            #
# This file may be used for bona fide research purposes within the           #
# scientific community so long as proper attribution is given to the journal # 
# article from which it was obtained.                                        #
#                                                                            #
##############################################################################
data_global
_audit_creation_method     'form.cif (version 2.0)'
_journal_data_validation_number     ?
_journal_date_recd_electronic     2012-04-23
_journal_date_accepted     2012-05-05
_journal_name_full     'Acta Crystallographica, Section E'
_journal_year     2012
_journal_volume     68
_journal_issue      6
_journal_page_first     o1752
_journal_page_last     o1752
_journal_paper_category     QO
_journal_paper_doi     10.1107/S1600536812020260
_journal_coeditor_code     LH5463
_publ_contact_author_name     'Prof. Zhou, Cheng-He'
_publ_contact_author_address
;
Laboratory of Bioorganic & Medicinal Chemistry
School of Chemistry and Chemical Engineering
Southwest University
Chongqing 400715,
People's Republic of China
;
_publ_contact_author_email     'geng0712@swu.edu.cn, zhouch@swu.edu.cn'
_publ_contact_author_fax     '0086-023-68254967'
_publ_contact_author_phone     '0086-023-68254967'
_publ_section_title
;\
<i>N</i>'^2^,<i>N</i>'^5^-Bis[(<i>E</i>)-2-hydroxybenzylidene]-3,4-\
dimethylthiophene-2,5-dicarbohydrazide
;
loop_
    _publ_author_name
    _publ_author_footnote
    _publ_author_address
    ' Zhang, Shao-Lin' .
;
Laboratory of Bioorganic & Medicinal Chemistry
School of Chemistry and Chemical Engineering
Southwest University
Chongqing 400715,
People's Republic of China
;
    'Zhang, Ling' .
;
Laboratory of Bioorganic & Medicinal Chemistry
School of Chemistry and Chemical Engineering
Southwest University
Chongqing 400715,
People's Republic of China
;
    'Wen, Qin-Mei' .
;
Laboratory of Bioorganic & Medicinal Chemistry
School of Chemistry and Chemical Engineering
Southwest University
Chongqing 400715,
People's Republic of China
;
    'Geng, Rong-Xia' .
;
Laboratory of Bioorganic & Medicinal Chemistry
School of Chemistry and Chemical Engineering
Southwest University
Chongqing 400715,
People's Republic of China
;
    'Zhou, Cheng-He' .
;
Laboratory of Bioorganic & Medicinal Chemistry
School of Chemistry and Chemical Engineering
Southwest University
Chongqing 400715,
People's Republic of China
;
_publ_section_synopsis     .
data_I
_audit_creation_method     SHELXL-97
_chemical_name_systematic
;
<i>N</i>'^2^,<i>N</i>'^5^-Bis[(<i>E</i>)-2-hydroxybenzylidene]-
3,4-dimethylthiophene-2,5-dicarbohydrazide
;
_chemical_name_common     ?
_chemical_formula_moiety     'C22 H20 N4 O4 S'
_chemical_formula_sum     'C22 H20 N4 O4 S'
_chemical_formula_iupac     'C22 H20 N4 O4 S'
_chemical_formula_weight     436.48
_chemical_melting_point     ?
_symmetry_cell_setting     triclinic
_symmetry_space_group_name_H-M     'P -1'
_symmetry_space_group_name_Hall     '-P 1'
loop_
    _symmetry_equiv_pos_as_xyz
    'x, y, z'
    '-x, -y, -z'
_cell_length_a     8.392(8)
_cell_length_b     9.511(9)
_cell_length_c     12.937(8)
_cell_angle_alpha     99.853(17)
_cell_angle_beta     90.804(18)
_cell_angle_gamma     92.374(18)
_cell_volume     1016.2(15)
_cell_formula_units_Z     2
_cell_measurement_reflns_used     1480
_cell_measurement_theta_min     2.88
_cell_measurement_theta_max     24.44
_cell_measurement_temperature     296(2)
_exptl_crystal_description     block
_exptl_crystal_colour     yellow
_exptl_crystal_size_max     0.19
_exptl_crystal_size_mid     0.18
_exptl_crystal_size_min     0.16
_exptl_crystal_density_diffrn     1.426
_exptl_crystal_density_meas     ?
_exptl_crystal_density_method     'not measured'
_exptl_crystal_F_000     456
_exptl_absorpt_coefficient_mu     0.198
_exptl_absorpt_correction_type     multi-scan
_exptl_absorpt_process_details     '(SADABS; Bruker, 2009)'
_exptl_absorpt_correction_T_min     0.9634
_exptl_absorpt_correction_T_max     0.9690
_exptl_special_details     ?
_diffrn_ambient_temperature     296(2)
_diffrn_radiation_type     MoK\a
_diffrn_radiation_wavelength     0.71073
_diffrn_radiation_source     'fine-focus sealed tube'
_diffrn_radiation_monochromator     graphite
_diffrn_measurement_device_type     'Bruker APEXII CCD'
_diffrn_measurement_method     '\f and \w scans'
_diffrn_detector_area_resol_mean     ?
_diffrn_reflns_number     5573
_diffrn_reflns_av_R_equivalents     0.0186
_diffrn_reflns_av_sigmaI/netI     0.0475
_diffrn_reflns_theta_min     2.43
_diffrn_reflns_theta_max     26.00
_diffrn_reflns_theta_full     26.00
_diffrn_measured_fraction_theta_max     0.983
_diffrn_measured_fraction_theta_full     0.983
_diffrn_reflns_limit_h_min     -9
_diffrn_reflns_limit_h_max     10
_diffrn_reflns_limit_k_min     -11
_diffrn_reflns_limit_k_max     10
_diffrn_reflns_limit_l_min     -15
_diffrn_reflns_limit_l_max     15
_refine_special_details
;
Refinement of <i>F</i>^2^ against ALL reflections. The weighted <i>R</i>-factor
<i>wR</i> and goodness of fit <i>S</i> are based on <i>F</i>^2^, conventional
<i>R</i>-factors <i>R</i> are based on <i>F</i>, with <i>F</i> set to zero for
negative <i>F</i>^2^. The threshold expression of <i>F</i>^2^ >
\s(<i>F</i>^2^) is used only for calculating <i>R</i>-factors(gt) <i>etc</i>.
and is not relevant to the choice of reflections for refinement.
<i>R</i>-factors based on <i>F</i>^2^ are statistically about twice as large
as those based on <i>F</i>, and <i>R</i>- factors based on ALL data will be
even larger.
;
_reflns_number_total     3925
_reflns_number_gt     2660
_reflns_threshold_expression     'I>2\s(I)'
_refine_ls_structure_factor_coef     Fsqd
_refine_ls_matrix_type     full
_refine_ls_R_factor_all     0.0773
_refine_ls_R_factor_gt     0.0471
_refine_ls_wR_factor_gt     0.1115
_refine_ls_wR_factor_ref     0.1278
_refine_ls_goodness_of_fit_ref     1.023
_refine_ls_restrained_S_all     1.023
_refine_ls_number_reflns     3925
_refine_ls_number_parameters     283
_refine_ls_number_restraints     0
_refine_ls_hydrogen_treatment     constr
_refine_ls_weighting_scheme     calc
_refine_ls_weighting_details
         'calc w=1/[\s^2^(Fo^2^)+(0.0604P)^2^+0.0881P] where P=(Fo^2^+2Fc^2^)/3'
_atom_sites_solution_hydrogens     geom
_atom_sites_solution_primary     direct
_atom_sites_solution_secondary     difmap
_refine_ls_shift/su_max     0.000
_refine_ls_shift/su_mean     0.000
_refine_diff_density_max     0.229
_refine_diff_density_min     -0.304
_refine_ls_extinction_method     'SHELXL97 (Sheldrick, 2008)'
_refine_ls_extinction_coef     0.0062(17)
_refine_ls_extinction_expression
                                  'Fc^*^=kFc[1+0.001xFc^2^\l^3^/sin(2\q)]^-1/4^'
loop_
    _atom_type_symbol
    _atom_type_description
    _atom_type_scat_dispersion_real
    _atom_type_scat_dispersion_imag
    _atom_type_scat_source
    'C' 'C' 0.0033 0.0016
                         'International Tables Vol C Tables 4.2.6.8 and 6.1.1.4'
    'H' 'H' 0.0000 0.0000
                         'International Tables Vol C Tables 4.2.6.8 and 6.1.1.4'
    'N' 'N' 0.0061 0.0033
                         'International Tables Vol C Tables 4.2.6.8 and 6.1.1.4'
    'O' 'O' 0.0106 0.0060
                         'International Tables Vol C Tables 4.2.6.8 and 6.1.1.4'
    'S' 'S' 0.1246 0.1234
                         'International Tables Vol C Tables 4.2.6.8 and 6.1.1.4'
_computing_data_collection     'APEX2 (Bruker, 2009)'
_computing_cell_refinement     'SAINT (Bruker, 2009)'
_computing_data_reduction     'SAINT (Bruker, 2009)'
_computing_structure_solution     'SHELXS97 (Sheldrick, 2008)'
_computing_structure_refinement     'SHELXL97 (Sheldrick, 2008)'
_computing_molecular_graphics     'SHELXTL (Sheldrick, 2008)'
_computing_publication_material     'SHELXTL (Sheldrick, 2008)'
loop_
    _atom_site_type_symbol
    _atom_site_label
    _atom_site_fract_x
    _atom_site_fract_y
    _atom_site_fract_z
    _atom_site_U_iso_or_equiv
    _atom_site_adp_type
    _atom_site_calc_flag
    _atom_site_refinement_flags
    _atom_site_occupancy
    _atom_site_symmetry_multiplicity
    _atom_site_disorder_assembly
    _atom_site_disorder_group
    N N1 0.9005(2) 0.2862(2) 0.73465(15) 0.0457(5) Uani d . 1 1 . .
    N N2 0.8176(2) 0.32288(19) 0.65213(15) 0.0463(6) Uani d . 1 1 . .
    H H2 0.8112 0.4109 0.6455 0.056 Uiso calc R 1 1 . .
    N N3 0.0145(2) 0.15155(19) 0.30284(15) 0.0423(5) Uani d . 1 1 . .
    N N4 0.1633(2) 0.16130(19) 0.34807(16) 0.0448(5) Uani d . 1 1 . .
    H H4 0.1990 0.0926 0.3759 0.054 Uiso calc R 1 1 . .
    C C1 1.0429(3) 0.2314(3) 0.92331(19) 0.0473(6) Uani d . 1 1 . .
    C C2 1.1287(4) 0.2087(3) 1.0091(2) 0.0631(8) Uani d . 1 1 . .
    H H2A 1.1110 0.1251 1.0363 0.076 Uiso calc R 1 1 . .
    C C3 1.2397(4) 0.3085(4) 1.0542(2) 0.0702(9) Uani d . 1 1 . .
    H H3A 1.2992 0.2919 1.1118 0.084 Uiso calc R 1 1 . .
    C C4 1.2661(4) 0.4336(4) 1.0168(2) 0.0658(8) Uani d . 1 1 . .
    H H4A 1.3424 0.5014 1.0488 0.079 Uiso calc R 1 1 . .
    C C5 1.1795(3) 0.4575(3) 0.9320(2) 0.0524(7) Uani d . 1 1 . .
    H H5A 1.1958 0.5429 0.9071 0.063 Uiso calc R 1 1 . .
    C C6 1.0681(3) 0.3567(3) 0.88285(18) 0.0424(6) Uani d . 1 1 . .
    C C7 0.9818(3) 0.3853(3) 0.79290(18) 0.0432(6) Uani d . 1 1 . .
    H H7A 0.9854 0.4772 0.7771 0.052 Uiso calc R 1 1 . .
    C C8 0.7473(3) 0.2195(2) 0.5826(2) 0.0438(6) Uani d . 1 1 . .
    C C9 0.6441(3) 0.2671(2) 0.50316(18) 0.0392(6) Uani d . 1 1 . .
    C C10 0.6698(3) 0.3655(2) 0.44024(17) 0.0365(5) Uani d . 1 1 . .
    C C11 0.8216(3) 0.4475(3) 0.4339(2) 0.0482(6) Uani d . 1 1 . .
    H H11A 0.8974 0.4238 0.4837 0.072 Uiso calc R 1 1 . .
    H H11B 0.8035 0.5479 0.4493 0.072 Uiso calc R 1 1 . .
    H H11C 0.8626 0.4242 0.3644 0.072 Uiso calc R 1 1 . .
    C C12 0.5355(3) 0.3773(2) 0.37593(16) 0.0348(5) Uani d . 1 1 . .
    C C13 0.5400(3) 0.4737(3) 0.29632(19) 0.0482(6) Uani d . 1 1 . .
    H H13A 0.4382 0.4681 0.2607 0.072 Uiso calc R 1 1 . .
    H H13B 0.6210 0.4448 0.2464 0.072 Uiso calc R 1 1 . .
    H H13C 0.5636 0.5702 0.3306 0.072 Uiso calc R 1 1 . .
    C C14 0.4126(3) 0.2878(2) 0.39320(17) 0.0356(5) Uani d . 1 1 . .
    C C15 0.2514(3) 0.2808(2) 0.34768(17) 0.0364(5) Uani d . 1 1 . .
    C C16 -0.0755(3) 0.0451(2) 0.31184(19) 0.0454(6) Uani d . 1 1 . .
    H H16A -0.0433 -0.0200 0.3532 0.055 Uiso calc R 1 1 . .
    C C17 -0.2275(3) 0.0243(3) 0.25834(19) 0.0452(6) Uani d . 1 1 . .
    C C18 -0.2791(3) 0.1158(3) 0.1937(2) 0.0490(7) Uani d . 1 1 . .
    C C19 -0.4226(4) 0.0886(4) 0.1412(2) 0.0686(9) Uani d . 1 1 . .
    H H19A -0.4569 0.1500 0.0975 0.082 Uiso calc R 1 1 . .
    C C20 -0.5150(4) -0.0277(4) 0.1529(3) 0.0798(11) Uani d . 1 1 . .
    H H20A -0.6133 -0.0446 0.1179 0.096 Uiso calc R 1 1 . .
    C C21 -0.4657(4) -0.1201(4) 0.2151(3) 0.0795(10) Uani d . 1 1 . .
    H H21A -0.5291 -0.2005 0.2218 0.095 Uiso calc R 1 1 . .
    C C22 -0.3236(4) -0.0936(3) 0.2669(2) 0.0639(8) Uani d . 1 1 . .
    H H22A -0.2900 -0.1568 0.3094 0.077 Uiso calc R 1 1 . .
    O O1 0.9338(3) 0.13019(19) 0.88189(15) 0.0640(6) Uani d . 1 1 . .
    H H1 0.8908 0.1536 0.8305 0.096 Uiso calc R 1 1 . .
    O O2 0.7611(2) 0.09444(16) 0.58491(16) 0.0683(6) Uani d . 1 1 . .
    O O3 0.1986(2) 0.38046(15) 0.31228(12) 0.0443(4) Uani d . 1 1 . .
    O O4 -0.1926(2) 0.2321(2) 0.17967(17) 0.0681(6) Uani d . 1 1 . .
    H H4B -0.1073 0.2355 0.2119 0.102 Uiso calc R 1 1 . .
    S S1 0.46125(8) 0.18434(6) 0.48365(5) 0.0450(2) Uani d . 1 1 . .
loop_
    _atom_site_aniso_label
    _atom_site_aniso_U_11
    _atom_site_aniso_U_22
    _atom_site_aniso_U_33
    _atom_site_aniso_U_12
    _atom_site_aniso_U_13
    _atom_site_aniso_U_23
    N1 0.0422(13) 0.0467(11) 0.0497(12) 0.0023(10) -0.0194(10) 0.0140(9)
    N2 0.0483(13) 0.0348(10) 0.0563(13) -0.0007(9) -0.0264(11) 0.0116(9)
    N3 0.0329(11) 0.0371(10) 0.0555(13) 0.0001(9) -0.0143(10) 0.0054(9)
    N4 0.0351(12) 0.0350(10) 0.0654(14) -0.0012(9) -0.0191(10) 0.0139(9)
    C1 0.0444(16) 0.0562(15) 0.0425(14) 0.0076(13) -0.0018(12) 0.0105(12)
    C2 0.068(2) 0.0745(19) 0.0507(17) 0.0153(17) -0.0077(15) 0.0200(15)
    C3 0.066(2) 0.100(2) 0.0455(17) 0.022(2) -0.0139(15) 0.0112(17)
    C4 0.0513(18) 0.090(2) 0.0512(17) 0.0001(17) -0.0179(14) -0.0003(16)
    C5 0.0446(16) 0.0620(16) 0.0495(15) -0.0029(13) -0.0072(13) 0.0081(13)
    C6 0.0372(14) 0.0525(14) 0.0378(13) 0.0056(12) -0.0054(11) 0.0087(11)
    C7 0.0417(15) 0.0443(13) 0.0445(14) 0.0030(12) -0.0087(12) 0.0103(11)
    C8 0.0358(14) 0.0387(12) 0.0574(15) -0.0030(11) -0.0172(12) 0.0126(11)
    C9 0.0329(13) 0.0339(11) 0.0493(14) -0.0015(10) -0.0148(11) 0.0053(10)
    C10 0.0332(13) 0.0350(11) 0.0390(13) 0.0008(10) -0.0045(10) 0.0007(10)
    C11 0.0361(14) 0.0584(15) 0.0488(15) -0.0058(12) -0.0059(12) 0.0083(12)
    C12 0.0338(13) 0.0354(11) 0.0338(12) 0.0009(10) -0.0044(10) 0.0031(9)
    C13 0.0444(15) 0.0530(14) 0.0494(15) -0.0021(12) -0.0073(12) 0.0169(12)
    C14 0.0347(13) 0.0327(11) 0.0390(13) 0.0016(10) -0.0090(10) 0.0057(9)
    C15 0.0369(13) 0.0328(11) 0.0380(12) 0.0016(10) -0.0082(10) 0.0028(10)
    C16 0.0406(15) 0.0412(13) 0.0547(15) -0.0008(12) -0.0119(12) 0.0107(11)
    C17 0.0340(14) 0.0495(14) 0.0494(15) -0.0022(12) -0.0052(12) 0.0028(12)
    C18 0.0382(15) 0.0529(15) 0.0542(16) 0.0047(13) -0.0055(12) 0.0039(12)
    C19 0.0429(18) 0.091(2) 0.069(2) 0.0100(18) -0.0190(15) 0.0056(17)
    C20 0.0352(17) 0.114(3) 0.079(2) -0.0092(19) -0.0133(16) -0.011(2)
    C21 0.050(2) 0.096(2) 0.086(2) -0.0327(18) -0.0060(18) 0.008(2)
    C22 0.0540(19) 0.0697(18) 0.0668(19) -0.0183(15) -0.0059(15) 0.0136(15)
    O1 0.0706(15) 0.0566(11) 0.0683(14) -0.0086(11) -0.0167(11) 0.0253(10)
    O2 0.0728(15) 0.0334(9) 0.0996(15) -0.0046(9) -0.0467(12) 0.0197(9)
    O3 0.0427(10) 0.0366(8) 0.0548(10) 0.0001(8) -0.0179(8) 0.0135(7)
    O4 0.0557(13) 0.0601(11) 0.0935(16) 0.0018(10) -0.0228(11) 0.0293(11)
    S1 0.0398(4) 0.0391(3) 0.0577(4) -0.0084(3) -0.0212(3) 0.0167(3)
_geom_special_details
;
All e.s.d.'s (except the e.s.d. in the dihedral angle between two l.s. planes)
are estimated using the full covariance matrix. The cell e.s.d.'s are taken
into account individually in the estimation of e.s.d.'s in distances, angles
and torsion angles; correlations between e.s.d.'s in cell parameters are only
used when they are defined by crystal symmetry. An approximate (isotropic)
treatment of cell e.s.d.'s is used for estimating e.s.d.'s involving l.s.
planes.
;
loop_
    _geom_bond_atom_site_label_1
    _geom_bond_atom_site_label_2
    _geom_bond_site_symmetry_2
    _geom_bond_distance
    _geom_bond_publ_flag
    N1 C7 . 1.270(3) ?
    N1 N2 . 1.368(3) ?
    N2 C8 . 1.326(3) ?
    N2 H2 . 0.8600 ?
    N3 C16 . 1.261(3) ?
    N3 N4 . 1.365(3) ?
    N4 C15 . 1.331(3) ?
    N4 H4 . 0.8600 ?
    C1 O1 . 1.337(3) ?
    C1 C2 . 1.368(3) ?
    C1 C6 . 1.391(4) ?
    C2 C3 . 1.354(4) ?
    C2 H2A . 0.9300 ?
    C3 C4 . 1.370(4) ?
    C3 H3A . 0.9300 ?
    C4 C5 . 1.364(4) ?
    C4 H4A . 0.9300 ?
    C5 C6 . 1.377(3) ?
    C5 H5A . 0.9300 ?
    C6 C7 . 1.433(3) ?
    C7 H7A . 0.9300 ?
    C8 O2 . 1.205(3) ?
    C8 C9 . 1.476(3) ?
    C9 C10 . 1.355(3) ?
    C9 S1 . 1.690(3) ?
    C10 C12 . 1.411(3) ?
    C10 C11 . 1.477(4) ?
    C11 H11A . 0.9600 ?
    C11 H11B . 0.9600 ?
    C11 H11C . 0.9600 ?
    C12 C14 . 1.355(3) ?
    C12 C13 . 1.491(3) ?
    C13 H13A . 0.9600 ?
    C13 H13B . 0.9600 ?
    C13 H13C . 0.9600 ?
    C14 C15 . 1.462(3) ?
    C14 S1 . 1.708(2) ?
    C15 O3 . 1.217(3) ?
    C16 C17 . 1.432(3) ?
    C16 H16A . 0.9300 ?
    C17 C22 . 1.375(4) ?
    C17 C18 . 1.384(4) ?
    C18 O4 . 1.338(3) ?
    C18 C19 . 1.367(4) ?
    C19 C20 . 1.355(5) ?
    C19 H19A . 0.9300 ?
    C20 C21 . 1.361(5) ?
    C20 H20A . 0.9300 ?
    C21 C22 . 1.354(4) ?
    C21 H21A . 0.9300 ?
    C22 H22A . 0.9300 ?
    O1 H1 . 0.8200 ?
    O4 H4B . 0.8200 ?
loop_
    _geom_angle_atom_site_label_1
    _geom_angle_atom_site_label_2
    _geom_angle_atom_site_label_3
    _geom_angle_site_symmetry_1
    _geom_angle_site_symmetry_3
    _geom_angle
    _geom_angle_publ_flag
    C7 N1 N2 . . 117.0(2) ?
    C8 N2 N1 . . 118.42(19) ?
    C8 N2 H2 . . 120.8 ?
    N1 N2 H2 . . 120.8 ?
    C16 N3 N4 . . 118.1(2) ?
    C15 N4 N3 . . 117.69(19) ?
    C15 N4 H4 . . 121.2 ?
    N3 N4 H4 . . 121.2 ?
    O1 C1 C2 . . 117.5(3) ?
    O1 C1 C6 . . 122.1(2) ?
    C2 C1 C6 . . 120.4(3) ?
    C3 C2 C1 . . 119.6(3) ?
    C3 C2 H2A . . 120.2 ?
    C1 C2 H2A . . 120.2 ?
    C2 C3 C4 . . 121.3(3) ?
    C2 C3 H3A . . 119.4 ?
    C4 C3 H3A . . 119.4 ?
    C5 C4 C3 . . 119.3(3) ?
    C5 C4 H4A . . 120.3 ?
    C3 C4 H4A . . 120.3 ?
    C4 C5 C6 . . 120.9(3) ?
    C4 C5 H5A . . 119.6 ?
    C6 C5 H5A . . 119.6 ?
    C5 C6 C1 . . 118.5(2) ?
    C5 C6 C7 . . 119.0(2) ?
    C1 C6 C7 . . 122.6(2) ?
    N1 C7 C6 . . 120.5(2) ?
    N1 C7 H7A . . 119.8 ?
    C6 C7 H7A . . 119.8 ?
    O2 C8 N2 . . 123.2(2) ?
    O2 C8 C9 . . 121.3(2) ?
    N2 C8 C9 . . 115.5(2) ?
    C10 C9 C8 . . 131.5(2) ?
    C10 C9 S1 . . 112.63(17) ?
    C8 C9 S1 . . 115.89(19) ?
    C9 C10 C12 . . 112.1(2) ?
    C9 C10 C11 . . 125.2(2) ?
    C12 C10 C11 . . 122.6(2) ?
    C10 C11 H11A . . 109.5 ?
    C10 C11 H11B . . 109.5 ?
    H11A C11 H11B . . 109.5 ?
    C10 C11 H11C . . 109.5 ?
    H11A C11 H11C . . 109.5 ?
    H11B C11 H11C . . 109.5 ?
    C14 C12 C10 . . 111.9(2) ?
    C14 C12 C13 . . 126.7(2) ?
    C10 C12 C13 . . 121.3(2) ?
    C12 C13 H13A . . 109.5 ?
    C12 C13 H13B . . 109.5 ?
    H13A C13 H13B . . 109.5 ?
    C12 C13 H13C . . 109.5 ?
    H13A C13 H13C . . 109.5 ?
    H13B C13 H13C . . 109.5 ?
    C12 C14 C15 . . 126.6(2) ?
    C12 C14 S1 . . 112.18(17) ?
    C15 C14 S1 . . 121.11(18) ?
    O3 C15 N4 . . 121.2(2) ?
    O3 C15 C14 . . 121.7(2) ?
    N4 C15 C14 . . 117.08(19) ?
    N3 C16 C17 . . 119.9(2) ?
    N3 C16 H16A . . 120.0 ?
    C17 C16 H16A . . 120.0 ?
    C22 C17 C18 . . 118.1(3) ?
    C22 C17 C16 . . 119.6(2) ?
    C18 C17 C16 . . 122.3(2) ?
    O4 C18 C19 . . 117.7(3) ?
    O4 C18 C17 . . 122.2(2) ?
    C19 C18 C17 . . 120.1(3) ?
    C20 C19 C18 . . 120.0(3) ?
    C20 C19 H19A . . 120.0 ?
    C18 C19 H19A . . 120.0 ?
    C19 C20 C21 . . 120.9(3) ?
    C19 C20 H20A . . 119.6 ?
    C21 C20 H20A . . 119.6 ?
    C22 C21 C20 . . 119.2(3) ?
    C22 C21 H21A . . 120.4 ?
    C20 C21 H21A . . 120.4 ?
    C21 C22 C17 . . 121.6(3) ?
    C21 C22 H22A . . 119.2 ?
    C17 C22 H22A . . 119.2 ?
    C1 O1 H1 . . 109.5 ?
    C18 O4 H4B . . 109.5 ?
    C9 S1 C14 . . 91.09(12) ?
loop_
    _geom_torsion_atom_site_label_1
    _geom_torsion_atom_site_label_2
    _geom_torsion_atom_site_label_3
    _geom_torsion_atom_site_label_4
    _geom_torsion_site_symmetry_1
    _geom_torsion_site_symmetry_2
    _geom_torsion_site_symmetry_3
    _geom_torsion_site_symmetry_4
    _geom_torsion
    _geom_torsion_publ_flag
    C7 N1 N2 C8 . . . . 172.0(2) ?
    C16 N3 N4 C15 . . . . -173.2(2) ?
    O1 C1 C2 C3 . . . . -179.5(3) ?
    C6 C1 C2 C3 . . . . -0.5(4) ?
    C1 C2 C3 C4 . . . . 1.1(5) ?
    C2 C3 C4 C5 . . . . -0.4(5) ?
    C3 C4 C5 C6 . . . . -1.1(4) ?
    C4 C5 C6 C1 . . . . 1.6(4) ?
    C4 C5 C6 C7 . . . . -178.9(2) ?
    O1 C1 C6 C5 . . . . 178.1(2) ?
    C2 C1 C6 C5 . . . . -0.9(4) ?
    O1 C1 C6 C7 . . . . -1.3(4) ?
    C2 C1 C6 C7 . . . . 179.7(2) ?
    N2 N1 C7 C6 . . . . 178.1(2) ?
    C5 C6 C7 N1 . . . . 167.1(2) ?
    C1 C6 C7 N1 . . . . -13.4(4) ?
    N1 N2 C8 O2 . . . . -4.8(4) ?
    N1 N2 C8 C9 . . . . 172.8(2) ?
    O2 C8 C9 C10 . . . . -133.2(3) ?
    N2 C8 C9 C10 . . . . 49.2(4) ?
    O2 C8 C9 S1 . . . . 45.7(3) ?
    N2 C8 C9 S1 . . . . -132.0(2) ?
    C8 C9 C10 C12 . . . . -179.5(2) ?
    S1 C9 C10 C12 . . . . 1.6(2) ?
    C8 C9 C10 C11 . . . . 3.4(4) ?
    S1 C9 C10 C11 . . . . -175.46(18) ?
    C9 C10 C12 C14 . . . . 0.4(3) ?
    C11 C10 C12 C14 . . . . 177.6(2) ?
    C9 C10 C12 C13 . . . . -176.7(2) ?
    C11 C10 C12 C13 . . . . 0.5(3) ?
    C10 C12 C14 C15 . . . . 174.1(2) ?
    C13 C12 C14 C15 . . . . -9.0(4) ?
    C10 C12 C14 S1 . . . . -2.3(2) ?
    C13 C12 C14 S1 . . . . 174.64(18) ?
    N3 N4 C15 O3 . . . . 3.1(3) ?
    N3 N4 C15 C14 . . . . -178.0(2) ?
    C12 C14 C15 O3 . . . . -20.8(4) ?
    S1 C14 C15 O3 . . . . 155.27(18) ?
    C12 C14 C15 N4 . . . . 160.2(2) ?
    S1 C14 C15 N4 . . . . -23.7(3) ?
    N4 N3 C16 C17 . . . . -174.8(2) ?
    N3 C16 C17 C22 . . . . 178.7(2) ?
    N3 C16 C17 C18 . . . . 1.8(4) ?
    C22 C17 C18 O4 . . . . -179.2(3) ?
    C16 C17 C18 O4 . . . . -2.2(4) ?
    C22 C17 C18 C19 . . . . 0.6(4) ?
    C16 C17 C18 C19 . . . . 177.6(2) ?
    O4 C18 C19 C20 . . . . -179.9(3) ?
    C17 C18 C19 C20 . . . . 0.3(4) ?
    C18 C19 C20 C21 . . . . -1.1(5) ?
    C19 C20 C21 C22 . . . . 1.0(5) ?
    C20 C21 C22 C17 . . . . 0.0(5) ?
    C18 C17 C22 C21 . . . . -0.8(4) ?
    C16 C17 C22 C21 . . . . -177.8(3) ?
    C10 C9 S1 C14 . . . . -2.47(18) ?
    C8 C9 S1 C14 . . . . 178.49(18) ?
    C12 C14 S1 C9 . . . . 2.72(17) ?
    C15 C14 S1 C9 . . . . -173.90(18) ?
loop_
    _geom_hbond_atom_site_label_D
    _geom_hbond_atom_site_label_H
    _geom_hbond_atom_site_label_A
    _geom_hbond_site_symmetry_A
    _geom_hbond_distance_DH
    _geom_hbond_distance_HA
    _geom_hbond_distance_DA
    _geom_hbond_angle_DHA
    _geom_hbond_publ_flag
    O1 H1 N1 . 0.82 1.91 2.626(4) 145 yes
    N2 H2 O3 2_666 0.86 1.97 2.789(4) 159 yes
    N4 H4 O2 2_656 0.86 1.97 2.812(4) 165 yes
    O4 H4B N3 . 0.82 1.85 2.569(4) 146 yes
