# Supplementary material for: N′2,N′5-Bis[(E)-2-hy­droxy­benzyl­idene]-3,4-dimethyl­thio­phene-2,5-dicarbohydrazide
Source: Acta Crystallogr Sect E Struct Rep Online. 2012 May 16;68(Pt 6):o1752. doi: 10.1107/S1600536812020260 (PMC3379339; doi:10.1107/S1600536812020260)
Supplement: Supplementary file 2 [file e-68-o1752-Isup2.hkl]

# 
# h,k,l, Fc-squared, Fo-squared, sigma(Fo-squared) and status flag 
# 
data_I
_shelx_title ' A in P-1' 
_shelx_refln_list_code          4 
_shelx_F_calc_maximum      189.31 
_exptl_crystal_F_000       456.00 
_reflns_d_resolution_high  0.8107 
 
loop_ 
 _symmetry_equiv_pos_as_xyz 
 'x, y, z' 
 '-x, -y, -z' 
 
_cell_length_a     8.3917 
_cell_length_b     9.5109 
_cell_length_c    12.9375 
_cell_angle_alpha  99.853 
_cell_angle_beta   90.804 
_cell_angle_gamma  92.374 
 
_shelx_F_squared_multiplier     1.000 
 
loop_ 
 _refln_index_h 
 _refln_index_k 
 _refln_index_l 
 _refln_F_squared_calc 
 _refln_F_squared_meas 
 _refln_F_squared_sigma 
 _refln_observed_status 
   1   0   0      116.54      100.65      3.27 o 
   2   0   0       26.32       31.66      3.26 o 
   3   0   0     2726.58     2577.83     34.67 o 
   5   0   0       65.13       62.01      6.85 o 
   6   0   0        1.44        5.55      3.92 o 
   7   0   0       29.95       28.72      6.85 o 
   8   0   0       70.19       73.39      5.24 o 
   9   0   0        7.66        9.46      3.59 o 
  10   0   0       30.05       34.92      5.55 o 
 -10   1   0        0.65        4.89      3.26 o 
  -9   1   0       40.70       50.25      5.87 o 
  -8   1   0       43.82       41.44      5.22 o 
  -7   1   0       49.77       52.69      4.20 o 
  -6   1   0      338.84      354.34      8.31 o 
  -5   1   0        2.44        6.22      3.59 o 
  -4   1   0       10.62       13.74      2.45 o 
  -3   1   0      347.48      366.13      5.89 o 
  -2   1   0      270.27      254.04      5.56 o 
   1   1   0       12.02       10.44      1.63 o 
   2   1   0     1032.68      913.29     16.74 o 
   3   1   0        8.63        3.92      2.28 o 
   6   1   0        1.29       -2.61      3.59 o 
   7   1   0       84.07       95.30     11.10 o 
   8   1   0        5.93       11.09      6.20 o 
   9   1   0       13.87       26.76      8.16 o 
  10   1   0        1.10        0.98      2.94 o 
 -10   2   0       19.30       13.71      4.57 o 
  -9   2   0       48.71       36.55      5.55 o 
  -8   2   0       62.18       72.12      6.53 o 
  -7   2   0      459.13      471.92     13.72 o 
  -6   2   0      160.44      160.64      5.88 o 
  -5   2   0      362.37      363.69     10.29 o 
  -4   2   0       27.52       22.86      2.18 o 
  -3   2   0     1046.97      965.87     10.08 o 
  -2   2   0      169.56      203.46      5.55 o 
  -1   2   0     1093.50     1187.32     14.13 o 
   0   2   0     1565.72     1441.05     14.85 o 
   1   2   0       37.05       47.31      2.45 o 
   2   2   0      176.43      166.99      4.29 o 
   3   2   0      986.86     1026.05     22.27 o 
   4   2   0      329.36      371.70     14.37 o 
   6   2   0      415.45      409.22     17.64 o 
   7   2   0      749.94      829.98     27.45 o 
   8   2   0       18.77       18.27      7.51 o 
   9   2   0      144.92      161.88     14.69 o 
  10   2   0       16.44       10.44      9.14 o 
 -10   3   0        3.45        4.89      3.92 o 
  -9   3   0        6.85       11.09      4.24 o 
  -8   3   0        2.05        1.31      2.94 o 
  -7   3   0      188.06      180.51      8.81 o 
  -6   3   0        3.42        2.61      2.28 o 
  -5   3   0      435.79      467.23     11.27 o 
  -4   3   0       66.89       57.28      3.00 o 
  -3   3   0       14.06       17.62      2.28 o 
  -2   3   0      193.50      165.24      5.55 o 
  -1   3   0        8.31        3.26      1.31 o 
   0   3   0      563.87      474.88      6.80 o 
   1   3   0      191.39      174.14      4.39 o 
   2   3   0     1020.93      985.81     21.13 o 
   3   3   0     1004.14     1069.07     14.17 o 
   4   3   0       79.95       86.82      9.14 o 
   6   3   0      184.33      170.07     12.40 o 
   7   3   0      151.75      163.52     13.38 o 
   8   3   0       19.73       32.63      8.81 o 
   9   3   0       10.32        9.79      7.51 o 
  -9   4   0       12.10        9.46      4.24 o 
  -8   4   0       96.34       96.27      7.51 o 
  -7   4   0      173.36      169.08      8.81 o 
  -6   4   0        1.68       -1.31      2.28 o 
  -5   4   0       14.29        9.14      2.61 o 
  -4   4   0        1.13        1.63      1.96 o 
  -3   4   0      613.92      593.95     12.42 o 
  -2   4   0      354.65      404.76      9.80 o 
  -1   4   0      750.04      779.96      9.35 o 
   0   4   0      446.50      426.47      9.18 o 
   1   4   0      156.38      180.96      5.18 o 
   2   4   0        0.06        0.33      0.92 o 
   3   4   0       43.45       30.42      2.85 o 
   5   4   0       86.61       52.22      8.16 o 
   6   4   0      242.53      229.17     15.34 o 
   7   4   0       25.58       30.67      8.81 o 
   8   4   0        0.16        8.81      6.85 o 
   9   4   0        6.99        1.31      7.18 o 
  -9   5   0        2.35       -0.65      3.26 o 
  -8   5   0       20.68       23.17      4.89 o 
  -7   5   0       19.96       26.43      4.57 o 
  -6   5   0       83.36       82.24      6.20 o 
  -5   5   0        7.51        6.85      2.61 o 
  -4   5   0      477.63      490.97     12.74 o 
  -3   5   0      407.54      394.58     10.78 o 
  -2   5   0       50.76       52.22      4.24 o 
  -1   5   0      187.69      168.24      4.73 o 
   0   5   0        4.77        3.99      1.49 o 
   1   5   0      189.55      197.52      7.51 o 
   2   5   0      589.61      579.45     13.73 o 
   3   5   0       57.75       65.92      4.90 o 
   4   5   0       22.68       24.15      4.24 o 
   5   5   0       29.68       39.16      8.16 o 
   6   5   0       72.00       56.13     10.12 o 
   7   5   0       14.65       24.80      8.48 o 
   8   5   0       58.81       61.02     12.07 o 
   9   5   0       23.18       15.66      8.81 o 
  -9   6   0        0.34        2.28      3.92 o 
  -8   6   0       19.18       12.40      4.24 o 
  -7   6   0       18.66       28.72      4.89 o 
  -6   6   0       10.45        8.16      3.26 o 
  -5   6   0       17.18       13.38      3.26 o 
  -4   6   0        6.07        5.22      2.61 o 
  -3   6   0        2.16       -0.98      1.96 o 
  -2   6   0      835.83      813.46     17.33 o 
  -1   6   0       20.47       14.62      2.94 o 
   0   6   0        1.96        1.18      1.25 o 
   1   6   0        5.61        1.20      1.46 o 
   2   6   0       86.25       72.92     15.18 o 
   4   6   0       13.11       13.09      3.59 o 
   5   6   0        1.34        2.94      5.55 o 
   6   6   0       66.49       88.44     12.40 o 
   7   6   0        2.39        8.16      7.18 o 
   8   6   0        0.00        0.33      6.85 o 
  -8   7   0       20.43       16.32      4.89 o 
  -7   7   0       33.12       27.74      5.22 o 
  -6   7   0       75.32       74.08      6.85 o 
  -5   7   0       70.49       73.10      6.53 o 
  -4   7   0       33.98       25.13      4.24 o 
  -3   7   0       44.23       47.32      5.22 o 
  -2   7   0       81.54       86.81      6.20 o 
  -1   7   0      147.47      143.08      5.80 o 
   0   7   0        0.12        0.90      1.68 o 
   1   7   0        1.55        2.28      1.97 o 
   2   7   0       58.87       53.26      7.18 o 
   3   7   0        7.78        7.78      2.77 o 
   4   7   0        0.79       -0.19      1.82 o 
   5   7   0       16.19       31.00      8.81 o 
   6   7   0       33.50       54.17     10.77 o 
   7   7   0        0.42        0.00      6.53 o 
  -7   8   0        6.38       -1.63      3.26 o 
  -6   8   0        0.33       -2.61      2.61 o 
  -5   8   0       23.44       28.39      4.89 o 
  -4   8   0       95.21       95.62      7.18 o 
  -3   8   0        2.40        3.26      2.94 o 
  -2   8   0       44.04       49.22      4.34 o 
  -1   8   0      272.24      260.20     11.10 o 
   0   8   0        1.81        5.55      2.94 o 
   1   8   0        2.40        2.43      2.61 o 
   2   8   0        0.91        3.05      2.36 o 
   3   8   0      425.37      447.40     12.23 o 
   4   8   0      154.11      148.62      7.66 o 
   5   8   0       11.16       13.02      3.80 o 
   6   8   0        6.57       10.12      7.51 o 
   7   8   0       11.04       11.42      8.48 o 
  -6   9   0       16.78        9.46      4.24 o 
  -5   9   0       12.34        8.16      3.92 o 
  -4   9   0        8.44       12.07      4.24 o 
  -3   9   0       24.14       22.01      3.84 o 
  -2   9   0        2.71        3.26      3.26 o 
  -1   9   0        0.45       -1.31      2.28 o 
   0   9   0       35.88       41.77      5.55 o 
   1   9   0       64.52       71.14      7.18 o 
   2   9   0      388.38      381.04     11.53 o 
   3   9   0       34.16       35.83      7.02 o 
   4   9   0        0.88        1.02      3.92 o 
   5   9   0       22.17       17.84      4.53 o 
   6   9   0       51.93       37.85     11.10 o 
  -5  10   0       16.93       20.49      4.15 o 
  -4  10   0      111.85      125.32      9.14 o 
  -3  10   0        0.81       -1.96      2.94 o 
  -2  10   0       24.40       16.32      4.57 o 
  -1  10   0      218.82      221.64     11.75 o 
   0  10   0        6.61        1.96      3.26 o 
   1  10   0        0.05        1.96      3.26 o 
   2  10   0       11.70       17.62      4.89 o 
   3  10   0       33.43       28.06      5.55 o 
   4  10   0       10.79        4.92      3.26 o 
  -3  11   0        6.30        3.92      3.92 o 
  -2  11   0        0.78        1.96      3.59 o 
  -1  11   0       86.66       73.75      8.16 o 
   0  11   0       67.75       60.37      7.51 o 
   1  11   0       68.10       69.84      8.16 o 
   2  11   0        8.62        5.87      3.92 o 
  -3 -11   1        0.31       -2.28      2.94 o 
  -2 -11   1       33.42       35.57      6.20 o 
  -1 -11   1       13.35       15.34      4.89 o 
   0 -11   1       75.83       92.03      8.81 o 
   1 -11   1        0.00        6.53      3.92 o 
   2 -11   1       21.48       22.84      5.22 o 
   3 -11   1        1.34        4.24      3.92 o 
  -4 -10   1        0.02       -2.60      2.73 o 
  -3 -10   1       59.58       51.56      6.85 o 
  -2 -10   1        1.28        2.61      3.26 o 
  -1 -10   1       65.70       73.43      7.51 o 
   0 -10   1       94.40       98.56      8.49 o 
   1 -10   1       40.09       53.19      6.53 o 
   2 -10   1       12.78       12.73      4.57 o 
   3 -10   1       45.29       57.76      6.85 o 
   4 -10   1       99.78       93.69      9.63 o 
   5 -10   1        0.71        1.26      2.77 o 
  -6  -9   1       45.05       30.67     11.42 o 
  -5  -9   1        9.34        7.05      4.24 o 
  -4  -9   1       53.61       48.84      5.58 o 
  -3  -9   1      136.38      140.97     12.73 o 
  -2  -9   1       53.67       61.92      9.63 o 
  -1  -9   1      108.73      108.03      7.83 o 
   0  -9   1      384.87      390.52     14.37 o 
   1  -9   1       19.88       27.41      4.57 o 
   2  -9   1       16.43        9.79      3.59 o 
   3  -9   1       14.86       10.55      3.59 o 
   4  -9   1        4.83        2.94      2.72 o 
   5  -9   1        9.41       10.47      3.31 o 
   6  -9   1        1.54        2.31      2.96 o 
  -7  -8   1        0.23        0.98      7.83 o 
  -6  -8   1        8.00       13.05      8.48 o 
  -5  -8   1       39.25       44.05     10.12 o 
  -4  -8   1       56.61       63.77      6.04 o 
  -3  -8   1       54.81       46.18      4.79 o 
  -2  -8   1      176.34      172.62      7.36 o 
  -1  -8   1      105.15      103.17      5.88 o 
   0  -8   1      356.42      337.63     12.41 o 
   1  -8   1       15.24       11.09      3.59 o 
   2  -8   1        7.41        7.58      2.41 o 
   3  -8   1       28.09       26.51      3.84 o 
   4  -8   1       61.71       63.34      9.79 o 
   5  -8   1        0.03        3.59      3.26 o 
   6  -8   1       38.46       32.31      5.55 o 
   7  -8   1        0.00       -1.31      2.94 o 
  -8  -7   1       25.84       37.20     12.07 o 
  -7  -7   1       21.05        6.85      7.18 o 
  -6  -7   1      121.96      140.34     15.67 o 
  -5  -7   1        3.33        0.33      6.53 o 
  -4  -7   1      119.91      128.08      7.01 o 
  -3  -7   1      519.35      514.25     12.30 o 
  -2  -7   1       10.27       13.25      5.06 o 
  -1  -7   1        8.57       11.71      3.10 o 
   0  -7   1       42.65       45.49      3.14 o 
   1  -7   1       78.95       85.97      4.55 o 
   2  -7   1      170.41      144.03      6.03 o 
   3  -7   1      175.16      175.94      8.49 o 
   4  -7   1       84.39       79.96      6.53 o 
   5  -7   1      251.86      257.89     10.77 o 
   6  -7   1       19.52       27.41      4.57 o 
   7  -7   1       39.71       42.42      5.87 o 
   8  -7   1       47.43       45.03      6.53 o 
  -8  -6   1        6.39        3.59      8.16 o 
  -7  -6   1        1.51        0.33      6.53 o 
  -6  -6   1       43.54       80.93     12.40 o 
  -5  -6   1       73.05       74.41     11.42 o 
  -4  -6   1      820.25      873.65     27.45 o 
  -3  -6   1        9.91        9.82      2.63 o 
  -2  -6   1      252.42      227.75      7.29 o 
  -1  -6   1      389.73      362.59      6.38 o 
   0  -6   1        0.19       -1.05      1.52 o 
   1  -6   1       23.93       18.90      2.21 o 
   2  -6   1      459.80      468.82     10.19 o 
   3  -6   1        6.57        5.55      2.61 o 
   4  -6   1       87.10       84.85      5.87 o 
   5  -6   1       24.76       19.91      3.92 o 
   6  -6   1       20.59       12.73      3.59 o 
   7  -6   1      640.90      662.11     17.97 o 
   8  -6   1        0.96        0.98      3.26 o 
   9  -6   1        6.94        2.94      3.92 o 
  -9  -5   1       19.78       13.71      9.79 o 
  -8  -5   1        1.37       11.75      8.16 o 
  -7  -5   1        5.83        2.61      6.53 o 
  -6  -5   1      214.57      212.18     15.67 o 
  -5  -5   1        0.54       -4.89      4.89 o 
  -4  -5   1       52.80       64.62      8.81 o 
  -3  -5   1        0.03       -0.51      1.49 o 
  -2  -5   1     1099.11     1177.11     15.95 o 
  -1  -5   1        6.79        4.74      1.37 o 
   0  -5   1       11.45        7.32      1.55 o 
   1  -5   1     1436.61     1512.20     35.73 o 
   2  -5   1       60.97       62.33      4.57 o 
   3  -5   1       75.71       78.33      4.90 o 
   4  -5   1      100.27      104.44      5.87 o 
   5  -5   1      116.70      125.66      6.85 o 
   6  -5   1       26.81       28.72      4.24 o 
   7  -5   1       56.05       58.41      5.87 o 
   8  -5   1        2.15        3.26      3.26 o 
   9  -5   1        0.36        0.65      3.59 o 
  -9  -4   1        1.31        0.98      7.50 o 
  -8  -4   1       52.41       66.57     11.75 o 
  -7  -4   1      187.57      184.42     15.01 o 
  -6  -4   1      146.07      173.32     13.71 o 
  -5  -4   1        8.27       -0.33      4.57 o 
  -4  -4   1      545.41      553.50     19.60 o 
  -3  -4   1        3.28        0.91      3.75 o 
  -2  -4   1     1382.54     1466.00     16.92 o 
  -1  -4   1      342.83      375.29      5.68 o 
   0  -4   1       94.00      108.63      3.05 o 
   1  -4   1       86.63       87.65      2.78 o 
   2  -4   1      271.23      286.10      7.84 o 
   3  -4   1        0.57        2.28      1.63 o 
   4  -4   1       96.67       94.65      5.22 o 
   5  -4   1      110.63       97.92      5.87 o 
   6  -4   1      169.12      165.82      7.83 o 
   7  -4   1      288.66      299.37     11.10 o 
   8  -4   1       79.82       74.41      6.53 o 
   9  -4   1       22.75       21.86      4.89 o 
  -9  -3   1        1.89        1.63      7.50 o 
  -8  -3   1        5.23        1.63      6.20 o 
  -7  -3   1        0.92        0.00      5.87 o 
  -6  -3   1        0.64        0.00      4.57 o 
  -5  -3   1      157.32      189.00     12.08 o 
  -4  -3   1      131.94      153.09      9.79 o 
  -3  -3   1      345.98      371.42     13.72 o 
  -2  -3   1      130.17      120.23      4.05 o 
  -1  -3   1      199.75      158.59      4.23 o 
   0  -3   1        2.79        2.80      0.93 o 
   1  -3   1      348.16      302.56      4.60 o 
   2  -3   1      632.62      634.32     10.80 o 
   3  -3   1      367.16      399.56      9.15 o 
   4  -3   1      204.03      210.97      5.22 o 
   5  -3   1        4.56        6.27      1.63 o 
   6  -3   1       64.15       73.10      5.55 o 
   7  -3   1       29.12       26.43      4.57 o 
   8  -3   1       12.43        9.79      3.59 o 
   9  -3   1        6.98        3.59      3.59 o 
  10  -3   1       18.99       22.84      5.55 o 
 -10  -2   1       34.93       22.19     10.44 o 
  -9  -2   1        0.64       -2.61      6.53 o 
  -8  -2   1        1.35       -5.87      5.22 o 
  -7  -2   1      843.79      813.46     26.80 o 
  -6  -2   1        8.82       15.99      6.20 o 
  -5  -2   1       40.83       51.89      7.51 o 
  -4  -2   1        0.73        0.98      3.26 o 
  -3  -2   1      428.98      500.04     14.71 o 
  -2  -2   1       31.34       23.50      3.92 o 
  -1  -2   1       72.45       75.31      4.24 o 
   0  -2   1      700.87      655.01      7.09 o 
   1  -2   1        0.04        0.65      0.98 o 
   2  -2   1      784.34      834.67      8.11 o 
   3  -2   1       33.51       26.17      1.72 o 
   4  -2   1       12.96       12.32      1.57 o 
   5  -2   1       61.42       74.08      4.57 o 
   6  -2   1       67.53       69.72      3.92 o 
   7  -2   1       75.22       69.51      5.55 o 
   8  -2   1       35.93       35.24      4.89 o 
   9  -2   1       11.30       12.07      3.92 o 
  10  -2   1       19.81       21.21      5.22 o 
 -10  -1   1        3.99        7.18      3.92 o 
  -9  -1   1        9.46        3.26      7.18 o 
  -8  -1   1       12.75       13.71      7.18 o 
  -7  -1   1      247.49      231.79     14.04 o 
  -6  -1   1       30.26       32.31      6.85 o 
  -5  -1   1      580.43      554.90     17.97 o 
  -4  -1   1     1189.78     1288.89     25.88 o 
  -3  -1   1      152.44      150.52      7.51 o 
  -2  -1   1      399.58      340.47      9.81 o 
  -1  -1   1     7673.92     7428.99     75.24 o 
   0  -1   1      475.80      440.58      7.22 o 
   1  -1   1      272.43      253.85      4.25 o 
   2  -1   1       12.73       15.40      1.33 o 
   3  -1   1     2793.14     2798.09     21.89 o 
   4  -1   1      477.76      493.84      7.84 o 
   5  -1   1       57.79       74.09      4.57 o 
   6  -1   1      615.52      544.04     12.74 o 
   7  -1   1       71.76       80.34      4.74 o 
   8  -1   1        6.72        3.26      2.94 o 
   9  -1   1       11.84       13.05      3.92 o 
  10  -1   1       52.96       66.57      7.18 o 
 -10   0   1       39.95       46.01      6.20 o 
  -9   0   1       13.51       12.73      3.92 o 
  -8   0   1       53.04       55.14      7.67 o 
  -7   0   1       44.47       46.34      8.48 o 
  -6   0   1        0.36       -2.61      3.59 o 
  -5   0   1       75.21       78.00      6.85 o 
  -4   0   1       68.34       74.74      6.20 o 
  -3   0   1       96.78       83.24      5.55 o 
  -2   0   1     1924.17     1804.02     24.11 o 
  -1   0   1     3857.36     3724.77     39.77 o 
   1   0   1     3079.12     3084.47     33.37 o 
   2   0   1      668.87      600.26     12.12 o 
   3   0   1      787.28      717.99     15.72 o 
   4   0   1       16.27       12.07      3.26 o 
   5   0   1       21.56       25.45      4.57 o 
   7   0   1       49.28       48.95      7.51 o 
   8   0   1       14.25       11.86      5.06 o 
   9   0   1      126.11      124.02      8.16 o 
  10   0   1       12.14        8.16      3.92 o 
 -10   1   1        0.10       -2.94      2.94 o 
  -9   1   1       28.73       29.04      4.89 o 
  -8   1   1        5.13        4.24      2.94 o 
  -7   1   1       61.71       62.47      6.04 o 
  -6   1   1       35.67       44.68     10.12 o 
  -5   1   1      889.73      911.37     12.73 o 
  -4   1   1        3.31        0.90      1.19 o 
  -3   1   1        4.48        4.65      1.17 o 
  -2   1   1     3607.87     3468.56     24.75 o 
  -1   1   1      135.03      125.45      3.27 o 
   0   1   1      252.81      248.35      4.91 o 
   1   1   1        7.71        7.83      1.96 o 
   2   1   1      505.85      505.22     12.43 o 
   3   1   1      205.41      198.23      8.82 o 
   4   1   1     1599.09     1646.92     30.50 o 
   5   1   1       11.98       20.23      4.89 o 
   6   1   1       16.69       15.66      5.22 o 
   7   1   1       14.00       13.71      5.55 o 
   8   1   1        6.29        7.51      5.55 o 
   9   1   1       31.40       34.92      8.81 o 
  10   1   1       15.63       16.64      4.24 o 
 -10   2   1        0.14       -4.24      3.26 o 
  -9   2   1        3.03        2.94      3.26 o 
  -8   2   1       50.31       37.85      5.22 o 
  -7   2   1      215.85      208.92      9.47 o 
  -6   2   1      136.54      134.92      8.49 o 
  -5   2   1      527.34      545.46      9.54 o 
  -4   2   1      338.51      311.72      6.45 o 
  -3   2   1     1317.74     1304.62     12.75 o 
  -2   2   1       92.45       77.83      2.27 o 
  -1   2   1    26575.56    27262.21    173.43 o 
   0   2   1      738.23      734.47      8.36 o 
   1   2   1      462.47      467.01      6.59 o 
   2   2   1       46.38       47.90      6.53 o 
   3   2   1      329.33      351.19     12.74 o 
   4   2   1        1.40        0.00      2.61 o 
   5   2   1       17.28       15.01      4.89 o 
   6   2   1      202.80      227.20     13.71 o 
   7   2   1       44.69       24.80      6.53 o 
   8   2   1       32.11       39.48      8.48 o 
   9   2   1       33.73       32.63      9.14 o 
  10   2   1      108.46      105.41     14.69 o 
 -10   3   1       43.53       54.82      7.18 o 
  -9   3   1        9.25        7.51      3.92 o 
  -8   3   1        0.75        1.31      2.94 o 
  -7   3   1       24.03       22.84      4.24 o 
  -6   3   1       19.48       17.62      3.59 o 
  -5   3   1        8.48       10.77      2.61 o 
  -4   3   1       46.10       46.64      2.88 o 
  -3   3   1      531.94      513.51     11.11 o 
  -2   3   1       51.24       45.69      3.26 o 
  -1   3   1        6.58        9.44      1.15 o 
   0   3   1        4.99        6.93      1.25 o 
   1   3   1     2012.64     1938.41     18.11 o 
   2   3   1      540.45      533.97     14.39 o 
   3   3   1       53.67       64.95      3.56 o 
   4   3   1     2674.73     2757.12     46.99 o 
   5   3   1       32.55       18.93      5.55 o 
   6   3   1      241.18      253.01     15.67 o 
   7   3   1       15.26        9.79      6.20 o 
   8   3   1       31.05       26.11      7.83 o 
   9   3   1       23.05       27.74      8.81 o 
  -9   4   1       26.93       25.78      5.55 o 
  -8   4   1      182.57      186.37     10.12 o 
  -7   4   1        0.37        1.96      2.61 o 
  -6   4   1       17.76       19.58      3.92 o 
  -5   4   1      114.53       99.22      6.20 o 
  -4   4   1       31.75       31.98      3.59 o 
  -3   4   1      191.18      187.07      7.18 o 
  -2   4   1     1431.10     1271.50     19.34 o 
  -1   4   1        7.16        4.39      1.63 o 
   0   4   1      533.61      507.31      8.50 o 
   1   4   1      150.80      162.52      9.47 o 
   2   4   1      766.56      808.17     12.08 o 
   3   4   1     1449.24     1488.69     18.53 o 
   4   4   1        0.45        0.33      1.49 o 
   5   4   1       53.26       64.29      9.14 o 
   7   4   1       20.96       16.64      6.85 o 
   8   4   1       70.45       70.49     11.42 o 
   9   4   1       12.48       15.66      8.16 o 
  -9   5   1        4.02        5.22      4.24 o 
  -8   5   1      104.90      113.90      8.49 o 
  -7   5   1      156.99      156.01      9.14 o 
  -6   5   1        9.78        8.81      2.94 o 
  -5   5   1       25.11       22.19      3.92 o 
  -4   5   1       71.81       76.69      5.22 o 
  -3   5   1      168.24      160.61      7.18 o 
  -2   5   1      178.16      184.01      4.29 o 
  -1   5   1      347.25      338.91      6.79 o 
   0   5   1      141.18      126.95      4.46 o 
   1   5   1       34.36       36.12      5.71 o 
   2   5   1       74.32       72.22      4.41 o 
   3   5   1       91.07      101.68      4.89 o 
   4   5   1        0.23       -0.69      1.49 o 
   5   5   1        9.12       13.05      6.20 o 
   7   5   1       67.96       64.94     10.77 o 
   8   5   1       37.09       47.97     10.44 o 
   9   5   1       60.28       73.10     13.05 o 
  -8   6   1      188.59      202.04     11.42 o 
  -7   6   1       14.65       17.95      4.24 o 
  -6   6   1       25.93       30.02      4.89 o 
  -5   6   1        0.33       -1.96      2.28 o 
  -4   6   1      184.18      207.28      9.14 o 
  -3   6   1      774.02      807.67     17.65 o 
  -2   6   1        8.01        6.85      2.28 o 
  -1   6   1       18.05       18.10      2.41 o 
   0   6   1      216.94      239.99      6.78 o 
   1   6   1        7.94       17.05      2.47 o 
   2   6   1      136.61      142.32      5.96 o 
   3   6   1      104.94      103.66      5.58 o 
   4   6   1       89.06       87.14      5.58 o 
   6   6   1       44.41       47.64      9.46 o 
   7   6   1        9.91       18.60      8.16 o 
   8   6   1        7.19       24.15      8.81 o 
  -8   7   1        4.79        4.24      4.24 o 
  -7   7   1       16.31       13.71      4.24 o 
  -6   7   1       35.54       37.20      5.22 o 
  -5   7   1       40.26       37.53      4.89 o 
  -4   7   1      113.21      122.39      7.83 o 
  -3   7   1       11.09        6.20      2.94 o 
  -2   7   1        3.17        8.16      2.94 o 
  -1   7   1       15.33       14.68      3.26 o 
   0   7   1       17.42       12.07      3.26 o 
   1   7   1      226.19      237.53     11.10 o 
   2   7   1      662.10      658.46     13.58 o 
   3   7   1       95.49       86.49      6.85 o 
   4   7   1       11.43       14.36      3.92 o 
   5   7   1        9.66       14.34      3.61 o 
   6   7   1       56.03       61.02     10.77 o 
   7   7   1        5.51       22.19      8.81 o 
  -7   8   1        0.04       -1.96      3.26 o 
  -6   8   1       13.34        5.87      3.59 o 
  -5   8   1       88.66       87.79      7.51 o 
  -4   8   1       10.89        2.61      2.94 o 
  -3   8   1       34.17       27.41      4.89 o 
  -2   8   1      193.55      205.64     10.12 o 
  -1   8   1      303.97      311.80     12.08 o 
   0   8   1        2.52        2.28      2.61 o 
   1   8   1       45.78       51.92      9.14 o 
   2   8   1      278.57      291.20      9.49 o 
   3   8   1      111.76      117.28     19.91 o 
   4   8   1       50.48       43.83      4.74 o 
   5   8   1        1.37        4.11      5.38 o 
   6   8   1       23.94       20.23      8.16 o 
  -6   9   1       34.28       28.39      5.55 o 
  -5   9   1        0.07        0.65      3.26 o 
  -4   9   1        6.56        3.92      3.59 o 
  -3   9   1       72.25       84.85      7.51 o 
  -2   9   1        0.06        0.33      2.94 o 
  -1   9   1      113.82      126.30      8.81 o 
   0   9   1       21.05       16.64      4.24 o 
   1   9   1        0.12       -1.63      2.61 o 
   2   9   1      382.37      406.28     11.99 o 
   3   9   1       70.40       62.47     17.95 o 
   4   9   1        1.31        0.94      4.89 o 
   5   9   1       30.90       45.45      5.67 o 
  -5  10   1       51.89       52.54      7.18 o 
  -4  10   1       47.25       44.05      6.53 o 
  -3  10   1        0.04        0.65      2.94 o 
  -2  10   1        6.49        6.20      3.59 o 
  -1  10   1       22.51       28.72      5.22 o 
   0  10   1        1.43        1.63      2.94 o 
   1  10   1       35.31       36.22      6.20 o 
   2  10   1       11.19        5.55      3.92 o 
   3  10   1        4.37        6.85      3.92 o 
   4  10   1       14.33       13.22      9.79 o 
  -3  11   1        2.63        4.24      3.92 o 
  -2  11   1        8.50        4.89      3.92 o 
  -1  11   1       97.39      105.08      9.46 o 
   0  11   1       88.79       79.63      8.48 o 
   1  11   1       96.60      139.68     10.77 o 
   2  11   1        4.54        3.26      3.92 o 
  -3 -11   2       35.10       49.27      7.18 o 
  -2 -11   2        0.61        0.33      3.26 o 
  -1 -11   2       16.10       28.72      5.87 o 
   0 -11   2       31.27       28.06      5.87 o 
   1 -11   2        1.85        1.96      3.59 o 
   2 -11   2        3.91        4.24      3.92 o 
   3 -11   2       14.22       14.36      4.57 o 
  -5 -10   2       32.09       29.04     11.42 o 
  -4 -10   2        6.97       -0.28      7.99 o 
  -3 -10   2        0.01       -2.61      2.94 o 
  -2 -10   2        0.39       -2.28      2.61 o 
  -1 -10   2      176.84      190.61     11.10 o 
   0 -10   2      168.40      186.04     10.77 o 
   1 -10   2       16.61        7.51      3.59 o 
   2 -10   2        0.62        0.98      3.26 o 
   3 -10   2      264.08      252.99     12.40 o 
   4 -10   2       50.62       49.00      5.07 o 
   5 -10   2        0.20       -0.03      2.82 o 
  -6  -9   2       40.69       27.41     11.75 o 
  -5  -9   2        4.36        0.98      7.83 o 
  -4  -9   2       45.77       45.28      5.58 o 
  -3  -9   2       77.47       86.08      6.62 o 
  -2  -9   2       44.74       53.59      5.33 o 
  -1  -9   2       74.57       87.46      7.18 o 
   0  -9   2       89.61       96.60      7.51 o 
   1  -9   2       50.89       50.58      5.87 o 
   2  -9   2        2.29        2.28      2.35 o 
   3  -9   2       41.99       44.41      7.02 o 
   4  -9   2       15.22       13.64      3.92 o 
   5  -9   2       19.99       16.05      3.74 o 
   6  -9   2        3.16        3.54      3.06 o 
  -7  -8   2        0.00       -4.24      8.48 o 
  -6  -8   2        0.42        5.55      8.16 o 
  -5  -8   2       55.30       34.26     10.12 o 
  -4  -8   2      364.99      374.67     11.89 o 
  -3  -8   2      416.49      426.17     12.06 o 
  -2  -8   2        0.31       -0.64      4.57 o 
  -1  -8   2       17.77       12.73      3.21 o 
   0  -8   2      955.73      940.84     20.92 o 
   1  -8   2       56.48       55.45      4.39 o 
   2  -8   2       39.45       28.40      3.44 o 
   3  -8   2       52.89       43.38      4.34 o 
   4  -8   2       97.75      100.56     12.56 o 
   5  -8   2       12.37        6.36      2.66 o 
   6  -8   2       18.83       15.55      5.87 o 
   7  -8   2      153.78      145.25      9.30 o 
  -8  -7   2       46.25       24.47     11.75 o 
  -7  -7   2       98.06       99.21     15.01 o 
  -6  -7   2      164.67      176.90     15.99 o 
  -5  -7   2        0.01       -4.89      6.53 o 
  -4  -7   2       59.57       61.28      9.79 o 
  -3  -7   2        8.90        8.05      3.75 o 
  -2  -7   2      183.39      180.63      6.94 o 
  -1  -7   2       78.30       77.96      4.94 o 
   0  -7   2      161.84      158.77      4.89 o 
   1  -7   2      110.04      124.23      5.25 o 
   2  -7   2      259.58      259.07      7.84 o 
   3  -7   2       96.02      106.95      5.61 o 
   4  -7   2      178.63      170.48      7.06 o 
   5  -7   2       77.52       73.43      6.20 o 
   6  -7   2       39.41       43.73      5.55 o 
   7  -7   2        0.10        0.33      3.26 o 
  -8  -6   2        0.13        0.33      8.48 o 
  -7  -6   2       43.36       61.35     12.40 o 
  -6  -6   2        0.34       -5.22      6.53 o 
  -5  -6   2        1.53       -1.31      6.53 o 
  -4  -6   2       15.48       16.80      3.24 o 
  -3  -6   2      488.95      475.08     11.11 o 
  -2  -6   2        0.77       -1.71      1.24 o 
  -1  -6   2        8.10        7.45      1.94 o 
   0  -6   2        3.88       12.35      1.88 o 
   1  -6   2      261.33      288.09      5.85 o 
   2  -6   2      108.99      126.98      5.31 o 
   3  -6   2       81.99       87.36      4.70 o 
   4  -6   2       49.30       42.10      4.57 o 
   5  -6   2        7.44        5.87      2.94 o 
   6  -6   2       13.57       14.36      3.59 o 
   7  -6   2      252.48      247.77     10.77 o 
   8  -6   2        1.47        0.65      3.26 o 
   9  -6   2       24.34       17.95      4.89 o 
  -9  -5   2       50.61       47.32     12.73 o 
  -8  -5   2        5.60       12.07      9.14 o 
  -7  -5   2        1.73        4.57      7.50 o 
  -6  -5   2       33.24       38.83      9.79 o 
  -5  -5   2      227.42      226.23     15.02 o 
  -4  -5   2        6.98        6.20      5.22 o 
  -3  -5   2       19.89       16.12      2.61 o 
  -2  -5   2        2.92        7.14      2.04 o 
  -1  -5   2      155.11      161.62      4.03 o 
   0  -5   2     1114.47     1176.43     12.53 o 
   1  -5   2       30.72       31.38      2.25 o 
   2  -5   2     2037.76     2177.03     16.45 o 
   3  -5   2       15.93       10.44      2.28 o 
   4  -5   2       37.19       32.96      3.59 o 
   5  -5   2      373.40      367.70     11.10 o 
   6  -5   2       69.29       68.86      5.55 o 
   7  -5   2       90.22       91.38      6.85 o 
   8  -5   2       18.07       18.27      4.24 o 
   9  -5   2        1.78       -1.31      3.59 o 
  -9  -4   2        8.60        7.18      8.81 o 
  -8  -4   2       76.33       85.18     13.38 o 
  -7  -4   2      326.25      356.53     20.24 o 
  -6  -4   2       22.87       17.95      7.51 o 
  -5  -4   2      354.47      357.90     17.31 o 
  -4  -4   2      238.78      259.56     13.71 o 
  -3  -4   2        0.54       -0.78      2.12 o 
  -2  -4   2      331.47      307.86      7.19 o 
  -1  -4   2      427.10      436.44      6.16 o 
   0  -4   2     1144.38     1186.95     10.88 o 
   1  -4   2       68.82       71.80      3.00 o 
   2  -4   2      193.35      174.27      5.06 o 
   3  -4   2        2.56        4.24      1.63 o 
   4  -4   2      425.44      410.61     10.45 o 
   5  -4   2      148.64      164.18      7.18 o 
   6  -4   2      904.46      886.85     17.98 o 
   7  -4   2        2.50        0.98      2.61 o 
   8  -4   2        4.49        3.26      3.26 o 
   9  -4   2       38.30       48.62      6.20 o 
  -9  -3   2        4.00        2.94      8.48 o 
  -8  -3   2        0.00        4.24      7.18 o 
  -7  -3   2      589.53      550.08     23.52 o 
  -6  -3   2      238.84      231.79     14.69 o 
  -5  -3   2        3.32       -2.28      4.24 o 
  -4  -3   2      314.89      297.84     13.39 o 
  -3  -3   2     2188.63     2260.96     37.46 o 
  -2  -3   2       15.91       10.89      1.75 o 
  -1  -3   2       84.47       91.18      2.53 o 
   0  -3   2     3215.24     3085.29     24.93 o 
   1  -3   2     2318.61     2312.73     15.56 o 
   2  -3   2      219.38      214.94      3.39 o 
   3  -3   2     1859.18     1929.67     16.36 o 
   4  -3   2      167.42      151.27      4.24 o 
   5  -3   2       13.65       13.64      2.04 o 
   6  -3   2        0.48        0.33      1.96 o 
   7  -3   2        0.14       -2.28      2.28 o 
   8  -3   2      136.69      166.13      8.81 o 
   9  -3   2       29.88       22.84      4.89 o 
  10  -3   2        4.12        4.57      3.92 o 
 -10  -2   2       26.63        6.20     10.12 o 
  -9  -2   2        0.01       -8.81      5.87 o 
  -8  -2   2       10.39       13.38      8.16 o 
  -7  -2   2       14.88       12.07      7.51 o 
  -6  -2   2       10.96       16.97      6.20 o 
  -5  -2   2      354.50      356.63     15.35 o 
  -4  -2   2        1.66       -1.96      3.59 o 
  -3  -2   2        6.11        9.46      3.92 o 
  -2  -2   2     1097.37     1086.45     20.66 o 
  -1  -2   2     2139.79     2081.09     16.56 o 
   0  -2   2      126.16       98.09      3.37 o 
   1  -2   2      549.98      464.88      6.35 o 
   2  -2   2     4266.92     4337.69     30.95 o 
   3  -2   2       15.81       21.09      1.57 o 
   4  -2   2       40.30       36.39      4.90 o 
   5  -2   2        0.17        1.10      1.31 o 
   6  -2   2      176.27      173.71      9.47 o 
   7  -2   2       19.02       13.38      3.26 o 
   8  -2   2      111.42      105.74      7.18 o 
   9  -2   2       27.84       36.22      5.55 o 
  10  -2   2       46.09       46.99      6.20 o 
 -10  -1   2        2.96        4.24      3.59 o 
  -9  -1   2        4.70       -3.26      7.18 o 
  -8  -1   2       21.75       21.86      8.16 o 
  -7  -1   2        2.66       -1.31      5.87 o 
  -6  -1   2      253.08      266.41     14.04 o 
  -5  -1   2      239.57      259.57     12.73 o 
  -4  -1   2      560.41      607.33     17.32 o 
  -3  -1   2      879.72      876.22     18.66 o 
  -2  -1   2      358.65      382.17     10.79 o 
  -1  -1   2     1833.14     1737.16     23.48 o 
   0  -1   2     5505.25     5319.69     53.36 o 
   1  -1   2       33.46       28.13      1.25 o 
   2  -1   2      551.15      580.73      8.41 o 
   3  -1   2       34.32       37.16      1.93 o 
   4  -1   2      625.17      618.60      8.83 o 
   5  -1   2      801.09      743.41     16.51 o 
   6  -1   2      850.95      834.87     12.93 o 
   7  -1   2       48.47       57.43      5.22 o 
   8  -1   2       11.89        7.83      3.26 o 
   9  -1   2      110.90      129.56      8.16 o 
  10  -1   2        0.41        6.20      3.92 o 
 -10   0   2       48.09       46.01      6.53 o 
  -9   0   2        2.99        5.55      3.26 o 
  -8   0   2       71.82       72.59      8.00 o 
  -7   0   2        6.41       10.78      6.20 o 
  -6   0   2      119.23      131.53     10.12 o 
  -5   0   2      141.30      141.99      9.14 o 
  -4   0   2      502.67      447.10     13.73 o 
  -3   0   2      331.72      341.12     10.78 o 
  -2   0   2     1130.61     1093.06     18.06 o 
  -1   0   2     8409.30     8256.98     81.00 o 
   0   0   2      219.93      210.60      4.91 o 
   1   0   2      773.54      724.52     11.16 o 
   2   0   2       53.14       52.43      2.77 o 
   3   0   2      716.00      671.16     15.38 o 
   4   0   2     1558.25     1784.41     30.82 o 
   5   0   2        3.32        0.33      2.28 o 
   6   0   2       61.56       52.22      7.18 o 
   7   0   2        0.66       -2.94      3.59 o 
   8   0   2       94.47       59.72      8.49 o 
   9   0   2       12.23       11.09      3.92 o 
  10   0   2       85.62       75.06      7.18 o 
 -10   1   2       41.79       49.93      6.85 o 
  -9   1   2        3.92       -0.98      2.61 o 
  -8   1   2       50.91       42.75      5.22 o 
  -7   1   2        0.03       -1.09      2.11 o 
  -6   1   2        1.79        2.11      1.83 o 
  -5   1   2      196.82      203.33      6.04 o 
  -4   1   2        0.56        2.00      1.49 o 
  -3   1   2      736.44      756.66     11.94 o 
  -2   1   2    16787.79    16761.91    111.20 o 
  -1   1   2       78.88       63.93      2.18 o 
   0   1   2       50.08       47.66      2.61 o 
   1   1   2       17.85       24.48      2.61 o 
   2   1   2      867.36      859.19     17.37 o 
   3   1   2     1370.32     1440.51     26.24 o 
   4   1   2        0.21       -1.31      1.96 o 
   5   1   2      139.73      142.32      9.47 o 
   6   1   2       39.24       37.85      6.53 o 
   7   1   2        0.97       -4.57      3.26 o 
   8   1   2        6.89        9.14      4.89 o 
   9   1   2       42.17       56.45      9.79 o 
  10   1   2        4.32        6.53      3.59 o 
 -10   2   2        0.13       -1.31      3.59 o 
  -9   2   2       21.78       15.34      4.57 o 
  -8   2   2       13.82       11.75      3.92 o 
  -7   2   2       92.99      111.62      7.18 o 
  -6   2   2       17.21       18.58      2.89 o 
  -5   2   2      149.64      145.78      5.33 o 
  -4   2   2      861.95      822.64     12.92 o 
  -3   2   2       74.65       68.57      3.11 o 
  -2   2   2        0.60        0.00      1.63 o 
  -1   2   2     8074.14     8117.08     52.07 o 
   0   2   2     2916.14     3026.48     22.56 o 
   1   2   2      643.67      631.04      8.84 o 
   2   2   2      144.80      140.11      3.86 o 
   3   2   2      589.24      703.93     18.64 o 
   4   2   2       13.70        8.16      3.59 o 
   5   2   2       49.40       45.04      6.85 o 
   6   2   2      167.45      162.88     12.08 o 
   7   2   2       45.62       62.98      9.79 o 
   9   2   2       76.57      101.49     12.40 o 
  -9   3   2       49.66       56.45      6.85 o 
  -8   3   2        1.14       -2.28      2.61 o 
  -7   3   2       29.20       36.87      4.89 o 
  -6   3   2      114.95      107.38      6.85 o 
  -5   3   2       36.27       36.88      4.24 o 
  -4   3   2        4.49        3.92      1.38 o 
  -3   3   2       39.33       34.16      2.11 o 
  -2   3   2      378.28      367.71      5.42 o 
  -1   3   2       55.60       49.02      2.27 o 
   0   3   2        0.78        0.49      0.92 o 
   1   3   2      494.09      470.96     13.89 o 
   2   3   2      605.16      657.10     10.10 o 
   3   3   2      526.86      549.79      9.79 o 
   4   3   2      187.58      173.35     10.77 o 
   5   3   2        3.26        8.48      4.57 o 
   6   3   2      391.24      393.17     19.27 o 
   7   3   2        1.03        3.59      4.89 o 
   8   3   2       34.80       20.56      6.53 o 
   9   3   2      139.06      160.57     14.36 o 
  -9   4   2       88.79       79.95      7.83 o 
  -8   4   2       64.82       67.55      6.85 o 
  -7   4   2       38.84       28.72      4.57 o 
  -6   4   2       49.70       48.30      5.22 o 
  -5   4   2       36.86       39.16      4.57 o 
  -4   4   2        0.29        0.98      1.63 o 
  -3   4   2      100.27       98.24      2.81 o 
  -2   4   2      619.09      650.87      8.40 o 
  -1   4   2       34.36       32.79      2.31 o 
   0   4   2       32.58       27.05      3.92 o 
   1   4   2        1.46        4.86      1.38 o 
   2   4   2      288.82      289.94      7.12 o 
   3   4   2      951.96      977.46     15.87 o 
   4   4   2        1.32        3.97      1.72 o 
   5   4   2       56.86       77.67      9.79 o 
   6   4   2      150.41      160.26     13.38 o 
   7   4   2      103.77      115.86     14.03 o 
   8   4   2        2.44        6.85      5.22 o 
   9   4   2       36.44       42.75      9.46 o 
  -9   5   2       15.34       27.08      5.87 o 
  -8   5   2        1.94        0.00      3.26 o 
  -7   5   2       12.26       15.34      3.92 o 
  -6   5   2        9.04        8.16      3.26 o 
  -5   5   2      122.18      127.94      7.51 o 
  -4   5   2       13.22       11.75      2.94 o 
  -3   5   2       35.04       31.00      3.59 o 
  -2   5   2      133.42      125.80      4.08 o 
  -1   5   2       25.35       22.21      2.41 o 
   0   5   2        5.03        5.97      1.57 o 
   1   5   2     1363.75     1366.90     18.18 o 
   2   5   2       67.59       60.23      3.85 o 
   3   5   2       67.15       71.52      6.69 o 
   4   5   2        8.36       11.52      2.56 o 
   5   5   2      394.20      420.27     19.92 o 
   6   5   2        7.87       12.40      6.85 o 
   8   5   2       21.23       27.08      7.83 o 
  -8   6   2       45.35       51.56      6.85 o 
  -7   6   2       10.18       10.77      3.92 o 
  -6   6   2       10.02       12.07      3.92 o 
  -5   6   2        0.51       -0.98      2.28 o 
  -4   6   2        3.88       -0.33      2.28 o 
  -3   6   2        0.40        2.28      2.28 o 
  -2   6   2       14.55       14.36      3.26 o 
  -1   6   2       75.39       65.45      3.57 o 
   0   6   2       39.67       40.55      5.06 o 
   1   6   2      303.54      307.48      8.16 o 
   2   6   2      307.37      320.74      8.78 o 
   3   6   2       59.82       63.82      4.69 o 
   4   6   2       33.53       35.04      3.99 o 
   5   6   2      609.45      587.69     14.26 o 
   6   6   2       13.29       15.99      8.16 o 
   7   6   2       16.40       30.67      8.48 o 
   8   6   2        0.35       16.64      7.18 o 
  -8   7   2       93.17       91.70      8.81 o 
  -7   7   2        6.14        0.33      3.59 o 
  -6   7   2        0.74        2.28      2.94 o 
  -5   7   2      112.28      115.86      7.83 o 
  -4   7   2       69.32       60.05      6.20 o 
  -3   7   2        4.89        3.59      2.61 o 
  -2   7   2       11.33       11.09      3.26 o 
  -1   7   2       44.80       36.88      4.57 o 
   0   7   2        1.86        1.24      1.63 o 
   1   7   2      357.39      357.76      9.48 o 
   2   7   2       47.69       59.91      5.38 o 
   3   7   2       23.39       25.64      3.61 o 
   4   7   2       23.42       26.72      3.95 o 
   5   7   2       77.31       80.17      6.25 o 
   7   7   2       31.73       60.04     11.09 o 
  -7   8   2        0.05       -3.59      2.94 o 
  -6   8   2       37.23       35.57      5.55 o 
  -5   8   2       19.66       17.62      4.89 o 
  -4   8   2       24.44       18.27      4.24 o 
  -3   8   2       78.16       70.49      6.85 o 
  -2   8   2      137.47      134.14      8.49 o 
  -1   8   2       31.06       30.35      4.57 o 
   0   8   2        1.34       -0.33      2.61 o 
   1   8   2       20.06       24.58      4.73 o 
   2   8   2       38.07       36.42      9.14 o 
   3   8   2       12.98       15.81      5.71 o 
   4   8   2       24.40       16.32      4.57 o 
   5   8   2        0.62        6.83      6.36 o 
   6   8   2        1.14        7.83      5.55 o 
  -6   9   2        5.56        6.20      4.24 o 
  -5   9   2        0.03        8.16      3.92 o 
  -4   9   2        4.72        0.98      3.26 o 
  -3   9   2       14.11       14.03      4.24 o 
  -2   9   2        3.84        1.96      2.94 o 
  -1   9   2      154.60      149.49      9.47 o 
   0   9   2      175.25      166.46      9.79 o 
   1   9   2      288.00      292.18     13.38 o 
   2   9   2       27.70       33.28      5.55 o 
   3   9   2       17.51       23.25     11.42 o 
   4   9   2        2.91        8.81      3.13 o 
   5   9   2       34.62       34.35      4.89 o 
  -5  10   2       35.07       33.28      6.20 o 
  -4  10   2        7.25       11.09      4.57 o 
  -3  10   2        8.91        8.48      4.24 o 
  -2  10   2      110.80      129.24      9.46 o 
  -1  10   2        9.45        6.20      3.59 o 
   0  10   2       62.11       53.85      6.85 o 
   1  10   2        0.02       -1.63      2.94 o 
   2  10   2       14.57       13.38      4.57 o 
   3  10   2       38.69       45.68      6.53 o 
   4  10   2       14.58       24.47      4.45 o 
  -2  11   2        9.29       13.70      4.89 o 
  -1  11   2       37.65       30.02      5.87 o 
   0  11   2       65.39       75.38      8.48 o 
   1  11   2       52.87       48.62      7.51 o 
  -3 -11   3       22.62       41.12      6.85 o 
  -2 -11   3       21.01       23.82      5.55 o 
  -1 -11   3        0.76        0.98      3.26 o 
   0 -11   3       19.24        8.81      4.24 o 
   1 -11   3       39.87       46.99      6.85 o 
   2 -11   3       13.67       16.32      4.57 o 
   3 -11   3        0.35       -3.59      3.26 o 
  -5 -10   3       11.42       -0.65      9.79 o 
  -4 -10   3       19.11        7.59      7.83 o 
  -3 -10   3       46.69       34.15     11.91 o 
  -2 -10   3       41.07       29.37      5.22 o 
  -1 -10   3       89.92      101.49      8.49 o 
   0 -10   3      153.86      159.27     10.12 o 
   1 -10   3       65.30       63.64      6.85 o 
   2 -10   3       67.09       76.36      7.18 o 
   3 -10   3       43.73       45.85      4.94 o 
   4 -10   3       20.06       22.84      4.04 o 
   5 -10   3       24.57       19.21      4.15 o 
  -6  -9   3       15.32       -0.98     10.44 o 
  -5  -9   3        0.01      -10.77      7.18 o 
  -4  -9   3       33.55       36.55      5.16 o 
  -3  -9   3        6.06        0.50      3.75 o 
  -2  -9   3        0.60       -1.85      4.08 o 
  -1  -9   3       70.62       81.91      7.18 o 
   0  -9   3      156.58      187.68     10.12 o 
   1  -9   3       59.22       74.40      6.53 o 
   2  -9   3        4.82        4.66      2.51 o 
   3  -9   3       76.41       78.56      5.73 o 
   4  -9   3       66.91       69.59     11.42 o 
   5  -9   3       22.68       20.56      3.98 o 
   6  -9   3       43.21       32.67      4.83 o 
  -7  -8   3        0.21      -11.75      7.83 o 
  -6  -8   3       27.91       19.25     10.12 o 
  -5  -8   3        6.80        5.55      8.48 o 
  -4  -8   3       85.58       90.34      6.76 o 
  -3  -8   3      220.24      229.07     10.77 o 
  -2  -8   3      148.52      151.47      7.25 o 
  -1  -8   3      265.92      271.22      9.02 o 
   0  -8   3       91.02      100.85      7.18 o 
   1  -8   3       55.23       64.84      4.63 o 
   2  -8   3        8.52        4.81      2.51 o 
   3  -8   3      120.55      123.16      6.85 o 
   4  -8   3       49.15       56.40      8.32 o 
   5  -8   3       11.06       12.36      3.59 o 
   6  -8   3        6.57        8.98      5.06 o 
   7  -8   3       33.37       29.42      4.59 o 
  -8  -7   3       12.60       11.42     11.42 o 
  -7  -7   3      112.01      107.70     15.99 o 
  -6  -7   3       14.96        2.94      8.48 o 
  -5  -7   3      191.75      192.58     15.67 o 
  -4  -7   3        5.34        3.59      5.06 o 
  -3  -7   3       74.45       75.30     24.31 o 
  -2  -7   3      145.69      157.89     11.75 o 
  -1  -7   3      283.21      276.15      6.34 o 
   0  -7   3      107.64      124.41      6.48 o 
   1  -7   3       98.25      106.00      5.01 o 
   2  -7   3        0.63        2.67      3.75 o 
   3  -7   3      171.20      168.36      6.70 o 
   4  -7   3      157.98      162.39      7.00 o 
   5  -7   3       35.45       35.29      4.15 o 
   6  -7   3       54.67       57.76     12.07 o 
   7  -7   3       36.60       46.70      5.06 o 
   8  -7   3       17.13       22.84      8.81 o 
  -8  -6   3        1.00      -10.12      7.50 o 
  -7  -6   3       29.06       33.28     10.77 o 
  -6  -6   3       57.21       33.61     10.44 o 
  -5  -6   3      377.54      378.45     20.24 o 
  -4  -6   3       45.81       41.77      9.46 o 
  -3  -6   3      365.17      356.18      9.60 o 
  -2  -6   3       22.71       23.46      2.34 o 
  -1  -6   3       70.66       56.29      5.58 o 
   0  -6   3        1.01       -0.67      1.76 o 
   1  -6   3       47.89       43.72      2.84 o 
   2  -6   3       15.92       14.77      2.47 o 
   3  -6   3       96.43      109.10      5.19 o 
   4  -6   3        6.23        4.71      2.22 o 
   5  -6   3       13.33       14.86      5.06 o 
   6  -6   3      520.49      504.38     14.53 o 
   7  -6   3        6.38        4.42      2.77 o 
   8  -6   3        0.03        0.57      2.66 o 
   9  -6   3       13.51        9.14      6.85 o 
  -9  -5   3       48.43       17.30     11.10 o 
  -8  -5   3        9.72        1.31      8.16 o 
  -7  -5   3       37.73       41.77     11.09 o 
  -6  -5   3        7.16       10.77      7.83 o 
  -5  -5   3       17.50       27.74      8.48 o 
  -4  -5   3       43.48       54.17      8.81 o 
  -3  -5   3      173.54      171.07      6.33 o 
  -2  -5   3       77.73      101.71      4.70 o 
  -1  -5   3       48.75       36.41      3.35 o 
   0  -5   3      375.42      398.25      6.51 o 
   1  -5   3     2051.08     2040.62     16.38 o 
   2  -5   3      582.96      630.46      7.48 o 
   3  -5   3       75.92       87.61      4.15 o 
   4  -5   3      682.50      687.55     12.32 o 
   5  -5   3       68.17       65.41      8.16 o 
   6  -5   3        8.13        5.87      2.94 o 
   7  -5   3       59.26       60.70      5.55 o 
   8  -5   3        2.62        1.96      3.26 o 
   9  -5   3        6.58       10.12      6.85 o 
  -9  -4   3        9.84        1.63      8.81 o 
  -8  -4   3       34.65       28.06     10.44 o 
  -7  -4   3        0.96        6.53      7.83 o 
  -6  -4   3        1.40       -0.65      6.53 o 
  -5  -4   3      490.70      471.35     19.93 o 
  -4  -4   3        0.12       -4.24      4.57 o 
  -3  -4   3      164.85      184.44     11.10 o 
  -2  -4   3     1614.87     1676.66     18.48 o 
  -1  -4   3      187.78      202.77      5.00 o 
   0  -4   3       37.32       36.28      3.91 o 
   1  -4   3      168.77      205.02      4.01 o 
   2  -4   3       80.84       91.64      2.65 o 
   3  -4   3     1101.82     1180.17     26.97 o 
   4  -4   3       25.31       22.61      3.18 o 
   5  -4   3        0.09       -0.65      1.63 o 
   6  -4   3     1029.36     1027.96     18.96 o 
   7  -4   3       64.29       66.25      5.87 o 
   8  -4   3       15.59        8.48      3.59 o 
  -9  -3   3        2.38       -8.16      8.16 o 
  -8  -3   3       18.65        0.33      7.83 o 
  -7  -3   3       73.82       71.47     11.75 o 
  -6  -3   3      222.15      217.41     14.69 o 
  -5  -3   3      110.46      125.33     10.77 o 
  -4  -3   3        0.86        5.22      4.57 o 
  -3  -3   3      540.95      503.02     16.34 o 
  -2  -3   3       74.37       66.91      6.85 o 
  -1  -3   3     1023.71      977.85     14.54 o 
   0  -3   3      224.08      197.03      3.64 o 
   1  -3   3      256.14      275.89      4.01 o 
   2  -3   3        9.32        5.22      0.72 o 
   3  -3   3        1.15       -0.04      0.86 o 
   4  -3   3      445.32      482.98      7.06 o 
   5  -3   3      147.36      141.44      8.49 o 
   6  -3   3      140.09      144.27      6.85 o 
   7  -3   3       67.06       67.55      5.55 o 
   8  -3   3      118.63      119.78      7.51 o 
 -10  -2   3        1.07      -11.75      7.83 o 
  -9  -2   3       32.48       29.70     10.77 o 
  -8  -2   3      445.24      458.14     22.53 o 
  -7  -2   3       24.96       23.82      8.81 o 
  -6  -2   3       22.38       27.08      7.51 o 
  -5  -2   3       67.99       60.05      8.49 o 
  -4  -2   3        3.32       11.09      5.22 o 
  -3  -2   3      262.63      275.65     11.43 o 
  -2  -2   3        5.48        4.89      3.92 o 
  -1  -2   3     3667.16     3448.33     34.55 o 
   0  -2   3      366.61      357.40      8.66 o 
   1  -2   3      633.30      672.77     11.29 o 
   2  -2   3     1306.87     1272.92     16.81 o 
   3  -2   3      338.73      327.94      4.96 o 
   4  -2   3      696.28      757.43      9.89 o 
   5  -2   3      321.29      312.65      6.82 o 
   6  -2   3       87.32       82.57      4.41 o 
   7  -2   3       42.86       42.10      4.57 o 
   8  -2   3        1.33       -3.59      2.61 o 
   9  -2   3        7.43       14.03      4.24 o 
 -10  -1   3       14.91       15.34      4.57 o 
  -9  -1   3       28.28       23.16      5.55 o 
  -8  -1   3      161.87      192.90     15.01 o 
  -7  -1   3      306.06      293.84     16.32 o 
  -6  -1   3       19.94       16.97      7.18 o 
  -5  -1   3      134.66      151.46     10.45 o 
  -4  -1   3     1242.48     1266.80     25.87 o 
  -3  -1   3     1122.19     1215.88     23.59 o 
  -2  -1   3      263.84      268.22      9.80 o 
  -1  -1   3      201.34      200.59      7.51 o 
   0  -1   3      882.03      840.15      9.51 o 
   1  -1   3      133.16      133.23      5.22 o 
   2  -1   3        4.37        2.94      1.25 o 
   3  -1   3       67.26       63.58      2.94 o 
   4  -1   3      379.73      404.00      6.29 o 
   5  -1   3      538.84      499.19      8.70 o 
   6  -1   3      409.45      410.50      8.82 o 
   7  -1   3       97.43       91.03      4.99 o 
   8  -1   3      354.60      318.85     15.18 o 
   9  -1   3       21.81       18.60      4.24 o 
 -10   0   3        1.32        0.33      3.26 o 
  -9   0   3        6.10        7.83      3.26 o 
  -8   0   3        0.84       -0.08      5.38 o 
  -7   0   3       34.81       38.46     10.93 o 
  -6   0   3      108.48      110.32      5.49 o 
  -5   0   3      683.17      666.48     18.96 o 
  -4   0   3      113.70      108.70      8.16 o 
  -3   0   3     1236.12     1241.72     22.29 o 
  -2   0   3     4616.37     4529.76     32.12 o 
  -1   0   3     7078.10     6920.95     81.23 o 
   0   0   3      109.28      110.03      4.08 o 
   1   0   3      168.35      176.82      3.81 o 
   2   0   3      389.06      363.03      6.56 o 
   3   0   3      338.50      356.46     11.11 o 
   4   0   3       30.08       40.08      5.71 o 
   5   0   3       61.98       69.84      7.51 o 
   6   0   3       22.86       31.00      5.87 o 
   7   0   3      220.81      202.39     13.06 o 
   8   0   3       65.50       65.92     10.12 o 
   9   0   3       69.75       82.24      6.85 o 
 -10   1   3        2.15        1.96      3.92 o 
  -9   1   3       32.05       39.48      5.87 o 
  -8   1   3       23.53       17.62      4.24 o 
  -7   1   3       23.49       30.26      3.95 o 
  -6   1   3      264.39      269.81      8.00 o 
  -5   1   3        6.13        3.17      1.82 o 
  -4   1   3        0.27       -0.24      1.47 o 
  -3   1   3      191.38      172.70      4.63 o 
  -2   1   3      567.93      545.60      7.26 o 
  -1   1   3    35838.13    37983.79    435.79 o 
   0   1   3     2436.70     2350.79     17.64 o 
   1   1   3      125.22      123.63      2.77 o 
   2   1   3     2253.07     2230.72     23.63 o 
   3   1   3     3970.22     4131.43     35.46 o 
   4   1   3      138.23      133.48      5.41 o 
   5   1   3      367.86      357.20      9.80 o 
   6   1   3      413.98      383.41     16.98 o 
   7   1   3       23.31       31.33      7.18 o 
   8   1   3        5.41       -1.31      4.57 o 
 -10   2   3        0.98        0.98      3.59 o 
  -9   2   3        7.63        5.22      3.92 o 
  -8   2   3        2.96        2.28      3.26 o 
  -7   2   3       30.91       42.42      5.22 o 
  -6   2   3        5.45        4.62      2.36 o 
  -5   2   3       16.66       16.72      4.41 o 
  -4   2   3     1358.86     1361.57     15.17 o 
  -3   2   3     1185.34     1242.96     15.07 o 
  -2   2   3      330.17      288.23      5.19 o 
  -1   2   3        0.22       -0.51      1.31 o 
   0   2   3     1429.26     1467.01     13.37 o 
   1   2   3       84.46       66.69      4.57 o 
   2   2   3      439.27      469.40      7.56 o 
   3   2   3        0.22       -0.20      0.90 o 
   4   2   3      167.65      179.55     10.45 o 
   5   2   3       10.09       10.44      4.57 o 
   6   2   3       95.52      107.37     11.10 o 
   7   2   3        2.26        4.24      4.57 o 
   8   2   3       12.91       13.71      6.53 o 
  -9   3   3        4.89        3.26      3.59 o 
  -8   3   3       21.05       25.78      5.22 o 
  -7   3   3       25.27       24.15      4.24 o 
  -6   3   3      126.24      109.99      7.18 o 
  -5   3   3        0.01        0.65      1.96 o 
  -4   3   3        5.46        6.98      2.94 o 
  -3   3   3     1652.73     1734.73     32.95 o 
  -2   3   3       79.71       81.93      4.08 o 
  -1   3   3       70.87       63.36      2.65 o 
   0   3   3      752.05      705.52      9.41 o 
   1   3   3       35.73       34.25      2.41 o 
   2   3   3       64.57       81.20      5.87 o 
   3   3   3      201.93      189.57      8.49 o 
   4   3   3      320.76      356.60     15.67 o 
   5   3   3        3.49        4.57      3.92 o 
   6   3   3      699.52      758.37     26.47 o 
   7   3   3       48.64       45.36      9.14 o 
   8   3   3      233.80      247.10     17.95 o 
   9   3   3       53.85       44.05      9.14 o 
  -9   4   3       12.09       15.99      4.89 o 
  -8   4   3       77.39       87.13      7.83 o 
  -7   4   3       10.04        8.16      3.59 o 
  -6   4   3      240.96      249.08     10.45 o 
  -5   4   3       14.26       25.45      3.92 o 
  -4   4   3       69.58       72.78      5.22 o 
  -3   4   3       56.56       59.00      4.24 o 
  -2   4   3      941.66      953.30     11.27 o 
  -1   4   3       17.94       11.17      2.45 o 
   0   4   3       26.39       27.93      5.06 o 
   1   4   3       74.55       70.62      3.44 o 
   2   4   3     2591.26     2620.15     25.72 o 
   3   4   3       20.65       20.08      2.56 o 
   4   4   3      405.91      386.04      9.54 o 
   5   4   3      738.05      682.33     24.51 o 
   6   4   3        0.06       -0.65      4.24 o 
   7   4   3        4.02        2.94      5.87 o 
   8   4   3       83.93       99.86     14.36 o 
   9   4   3       80.07       69.84     11.10 o 
  -9   5   3        2.74        7.83      4.57 o 
  -8   5   3       16.44       29.37      5.55 o 
  -7   5   3       13.53       11.09      3.92 o 
  -6   5   3       10.31       12.40      3.59 o 
  -5   5   3        1.41        0.65      2.61 o 
  -4   5   3      175.46      164.19      7.83 o 
  -3   5   3        8.26        1.63      1.96 o 
  -2   5   3      149.84      139.90      4.57 o 
  -1   5   3       41.09       37.01      7.02 o 
   0   5   3        0.48       -0.59      1.25 o 
   1   5   3       10.83       11.97      2.17 o 
   2   5   3       41.31       51.77      3.85 o 
   3   5   3        1.47        1.38      1.79 o 
   4   5   3      112.23      106.45      5.63 o 
   5   5   3        0.55        0.98      4.57 o 
   6   5   3       60.58       54.50     10.12 o 
   7   5   3        0.05        0.33      6.20 o 
  -8   6   3        0.42        1.31      3.59 o 
  -7   6   3        6.36        7.83      3.92 o 
  -6   6   3        0.20        0.65      2.61 o 
  -5   6   3        5.02        3.59      2.94 o 
  -4   6   3      202.32      205.32      9.47 o 
  -3   6   3        0.36        3.26      2.61 o 
  -2   6   3       12.25        7.83      2.61 o 
  -1   6   3       53.45       51.60      6.36 o 
   0   6   3       65.01       65.83      3.99 o 
   1   6   3      518.43      497.55     10.67 o 
   2   6   3      567.25      567.39     12.16 o 
   3   6   3        3.39        3.76      1.97 o 
   4   6   3        3.22        2.08      2.27 o 
   5   6   3      435.19      447.09     26.78 o 
   6   6   3       23.79       21.54      8.16 o 
   7   6   3       22.66       16.32      8.48 o 
  -8   7   3       10.54       18.27      5.55 o 
  -7   7   3        0.34        1.63      3.26 o 
  -6   7   3        6.98       12.40      4.24 o 
  -5   7   3        0.45        0.98      2.94 o 
  -4   7   3       58.08       66.90      6.20 o 
  -3   7   3       10.84       13.70      3.59 o 
  -2   7   3        0.92       -0.98      1.96 o 
  -1   7   3       87.44       89.42      6.53 o 
   0   7   3       36.93       30.41      7.18 o 
   1   7   3       93.11       91.36      5.25 o 
   2   7   3       21.66       18.83      3.26 o 
   3   7   3        5.73        8.56      2.56 o 
   4   7   3       10.69       10.79      4.73 o 
   5   7   3       56.17       49.53      5.29 o 
   6   7   3        0.86       -0.33      6.20 o 
  -7   8   3        4.78        1.31      3.59 o 
  -6   8   3       43.15       34.59      5.87 o 
  -5   8   3        2.33        0.98      2.94 o 
  -4   8   3        1.32        1.96      2.94 o 
  -3   8   3       60.40       64.94      6.53 o 
  -2   8   3       90.67       99.21      7.51 o 
  -1   8   3       76.17       65.92      6.53 o 
   0   8   3       75.25       80.61      6.85 o 
   1   8   3      144.12      161.23      9.47 o 
   2   8   3       34.37       29.33      3.98 o 
   3   8   3        0.93        0.75      2.45 o 
   4   8   3       19.42       17.31      3.73 o 
   5   8   3        1.07       -0.98      2.39 o 
  -6   9   3        1.23       -0.33      3.59 o 
  -5   9   3        0.22        2.28      3.26 o 
  -4   9   3        0.63        0.65      2.94 o 
  -3   9   3        5.37        1.63      2.94 o 
  -2   9   3       40.89       35.57      5.55 o 
  -1   9   3       12.78       10.44      3.92 o 
   0   9   3        6.56        6.53      3.26 o 
   1   9   3       75.03       89.42      8.16 o 
   2   9   3       53.90       49.93      6.53 o 
   3   9   3        6.08        2.25      2.81 o 
   4   9   3        0.26       -1.96      2.94 o 
   5   9   3       12.27       15.66      4.89 o 
  -4  10   3        4.40        2.94      3.59 o 
  -3  10   3       10.69        9.14      4.24 o 
  -2  10   3       34.09       31.00      5.87 o 
  -1  10   3        0.31       -0.65      2.94 o 
   0  10   3       31.04       39.16      6.20 o 
   1  10   3        3.43        3.26      3.59 o 
   2  10   3        0.00        1.96      3.26 o 
   3  10   3        0.16       -0.33      2.94 o 
  -3 -11   4       30.12       46.01      7.18 o 
  -2 -11   4        5.86        6.20      3.92 o 
  -1 -11   4        9.84        7.18      3.92 o 
   0 -11   4       53.07       62.98      7.51 o 
   1 -11   4        5.36        4.89      3.92 o 
   2 -11   4        2.44        9.79      4.57 o 
   3 -11   4        8.21       13.38      4.57 o 
  -4 -10   4       11.54        3.82      7.18 o 
  -3 -10   4        0.00       -2.94      7.99 o 
  -2 -10   4       19.18       21.21      4.89 o 
  -1 -10   4      113.36      113.90      8.49 o 
   0 -10   4        0.30        3.26      3.26 o 
   1 -10   4        7.67        7.18      3.92 o 
   2 -10   4      110.60      110.96      8.49 o 
   3 -10   4        9.63       12.38      3.37 o 
   4 -10   4        2.30        4.73      2.96 o 
   5 -10   4      155.59      151.61      8.14 o 
  -6  -9   4       16.02        1.96     10.77 o 
  -5  -9   4       13.56       -2.94      8.81 o 
  -4  -9   4       22.16       21.82      4.64 o 
  -3  -9   4        2.12       -1.63      5.22 o 
  -2  -9   4        0.04        0.87      6.36 o 
  -1  -9   4        0.12       -0.98      2.61 o 
   0  -9   4        4.89        5.87      3.26 o 
   1  -9   4       66.36       65.07      8.81 o 
   2  -9   4       78.57       80.39      9.95 o 
   3  -9   4       77.76       76.21      5.61 o 
   4  -9   4       18.74       15.66      3.36 o 
   5  -9   4        2.34        4.66      3.13 o 
   6  -9   4       17.03       14.36      7.18 o 
  -7  -8   4        0.49       -6.20      9.46 o 
  -6  -8   4       39.70       38.83     12.07 o 
  -5  -8   4       91.04       73.76     13.71 o 
  -4  -8   4       85.89       67.23     12.40 o 
  -3  -8   4       24.01       29.21      4.31 o 
  -2  -8   4      200.14      196.50     12.57 o 
  -1  -8   4     1028.58      987.29     16.89 o 
   0  -8   4        0.58        2.42      2.28 o 
   1  -8   4        9.61        7.90      2.35 o 
   2  -8   4      102.48       96.10     12.57 o 
   3  -8   4       90.27       96.14      5.78 o 
   4  -8   4        0.22       -0.33      2.47 o 
   5  -8   4      173.88      195.80     11.26 o 
   6  -8   4      121.11      105.09     13.71 o 
   7  -8   4        5.88        1.96      5.55 o 
  -7  -7   4       41.06       23.50     11.75 o 
  -6  -7   4        5.01      -10.44      7.18 o 
  -5  -7   4        0.14        1.63      7.83 o 
  -4  -7   4       33.24       24.80      9.46 o 
  -3  -7   4       28.15       31.49     17.13 o 
  -2  -7   4       78.72       81.92      5.37 o 
  -1  -7   4      104.85       98.91      7.30 o 
   0  -7   4        7.74       10.37      2.13 o 
   1  -7   4        2.83        2.71      1.87 o 
   2  -7   4       68.71       76.32      4.69 o 
   3  -7   4      284.29      262.02      8.27 o 
   4  -7   4       80.27       86.50      5.33 o 
   5  -7   4      246.63      251.67      8.85 o 
   6  -7   4       56.92       61.08      5.16 o 
   7  -7   4       10.21       10.44      6.53 o 
   8  -7   4       10.34        4.24      6.20 o 
  -8  -6   4       24.84       25.13     11.09 o 
  -7  -6   4        0.03       -4.89      8.16 o 
  -6  -6   4       56.14       71.79     13.05 o 
  -5  -6   4        0.10      -10.28      6.85 o 
  -4  -6   4      563.58      549.12     22.54 o 
  -3  -6   4      364.99      360.19      9.96 o 
  -2  -6   4      157.57      161.33      4.81 o 
  -1  -6   4        7.71        8.03      1.79 o 
   0  -6   4       60.89       63.00      3.22 o 
   1  -6   4        0.84        0.59      1.31 o 
   2  -6   4      131.59      153.19      5.62 o 
   3  -6   4        1.18        0.42      1.72 o 
   4  -6   4      131.17      138.36      5.88 o 
   5  -6   4       42.82       42.82      4.06 o 
   6  -6   4      628.11      633.41     13.70 o 
   7  -6   4       10.83        6.53      5.22 o 
   8  -6   4       81.06       77.67     12.40 o 
  -9  -5   4        1.36       -4.24      9.14 o 
  -8  -5   4       20.55       13.71     10.12 o 
  -7  -5   4       17.38        6.53      8.81 o 
  -6  -5   4      104.30       89.75     13.05 o 
  -5  -5   4      133.64      138.71     13.06 o 
  -4  -5   4        0.09       -0.65      5.87 o 
  -3  -5   4       10.82        0.00      5.55 o 
  -2  -5   4        0.47        3.03      1.63 o 
  -1  -5   4      221.37      233.15      5.14 o 
   0  -5   4      110.15      102.81      3.56 o 
   1  -5   4      941.98      955.14     10.07 o 
   2  -5   4       32.36       33.12      2.13 o 
   3  -5   4       38.48       42.75      2.17 o 
   4  -5   4      415.49      414.91      9.24 o 
   5  -5   4       38.07       42.30      5.87 o 
   6  -5   4      377.36      367.79     24.16 o 
   7  -5   4       10.60        8.81      5.87 o 
   8  -5   4       70.33       59.72     10.77 o 
   9  -5   4       20.82       17.62      7.83 o 
  -9  -4   4        4.28      -11.26      7.51 o 
  -8  -4   4       75.35       61.35     13.05 o 
  -7  -4   4      276.40      286.96     18.93 o 
  -6  -4   4      112.66      128.59     14.36 o 
  -5  -4   4       42.26       40.47      9.14 o 
  -4  -4   4       26.56       22.52      7.18 o 
  -3  -4   4      154.06      170.73     11.10 o 
  -2  -4   4        0.00        0.58      1.26 o 
  -1  -4   4       47.22       46.94      4.63 o 
   0  -4   4      779.02      881.54      9.24 o 
   1  -4   4       92.37      121.50      3.14 o 
   2  -4   4        1.15        0.67      1.16 o 
   3  -4   4      611.74      681.15      7.97 o 
   4  -4   4        2.22        0.83      1.27 o 
   5  -4   4      231.19      244.54      7.10 o 
   6  -4   4        4.98        3.65      2.27 o 
   7  -4   4       26.54       24.29      3.47 o 
   8  -4   4       14.71       12.07      6.20 o 
   9  -4   4       21.80       26.11      8.16 o 
  -9  -3   4        1.99       -4.89      8.48 o 
  -8  -3   4       11.17       13.05      8.81 o 
  -7  -3   4        7.81       15.34      8.48 o 
  -6  -3   4       19.26       22.52      8.48 o 
  -5  -3   4      131.64      123.38     11.10 o 
  -4  -3   4      286.58      248.50     13.39 o 
  -3  -3   4      155.43      170.73     10.45 o 
  -2  -3   4        1.08       -0.65      4.24 o 
  -1  -3   4     1629.14     1610.06     15.15 o 
   0  -3   4        0.84        3.24      1.39 o 
   1  -3   4     3047.46     3151.65     20.13 o 
   2  -3   4      189.15      239.63      6.37 o 
   3  -3   4      484.87      539.48      6.68 o 
   4  -3   4      247.76      248.58      4.96 o 
   5  -3   4      212.38      222.42      5.24 o 
   6  -3   4        4.64        4.50      1.97 o 
   7  -3   4      241.34      217.47     10.12 o 
   8  -3   4       92.70       90.73     12.08 o 
   9  -3   4        1.96        2.28      4.89 o 
  -9  -2   4        4.98      -10.77      7.83 o 
  -8  -2   4       44.86       56.13     11.75 o 
  -7  -2   4       12.27       14.36      8.48 o 
  -6  -2   4        2.53        7.51      6.53 o 
  -5  -2   4        7.63        4.24      6.20 o 
  -4  -2   4       19.29       34.59      6.85 o 
  -3  -2   4      384.56      374.40     14.05 o 
  -2  -2   4      943.81      890.99     19.32 o 
  -1  -2   4      212.55      306.07      6.65 o 
   0  -2   4       39.93       47.53      2.88 o 
   1  -2   4     3531.49     3585.88     29.91 o 
   2  -2   4      136.11      142.80      4.39 o 
   3  -2   4      970.08      979.35     17.43 o 
   4  -2   4        4.20       10.54      2.56 o 
   5  -2   4      798.18      742.68     10.57 o 
   6  -2   4        0.96        0.91      1.41 o 
   7  -2   4       11.52        8.76      2.26 o 
   8  -2   4      115.61      119.45     11.75 o 
   9  -2   4       35.81       23.17      6.85 o 
 -10  -1   4        0.08        4.89      3.59 o 
  -9  -1   4        7.56        9.64      3.62 o 
  -8  -1   4      266.65      267.03     17.30 o 
  -7  -1   4       84.23       79.96     11.75 o 
  -6  -1   4       50.45       54.82      9.14 o 
  -5  -1   4       44.16       51.89      8.48 o 
  -4  -1   4      983.98     1020.87     23.56 o 
  -3  -1   4       21.85       40.46      6.20 o 
  -2  -1   4      169.45      163.26      8.16 o 
  -1  -1   4      809.71      766.45     14.74 o 
   0  -1   4        0.33       -0.65      1.15 o 
   1  -1   4     1170.94     1164.38     18.70 o 
   2  -1   4       70.49       74.27      3.21 o 
   3  -1   4      399.37      425.79      5.40 o 
   4  -1   4        0.60       -0.59      0.77 o 
   5  -1   4      460.65      465.24      9.26 o 
   6  -1   4      100.74      113.83      4.27 o 
   7  -1   4      101.20       94.79      7.58 o 
   8  -1   4       38.72       37.02     11.58 o 
 -10   0   4        0.42        0.33      2.94 o 
  -9   0   4       25.06       19.91      4.89 o 
  -8   0   4       48.76       52.24      5.12 o 
  -7   0   4        1.68       -1.17      2.16 o 
  -6   0   4       84.46       91.42      5.33 o 
  -5   0   4      675.92      641.88     11.46 o 
  -4   0   4       61.07       66.00      3.69 o 
  -3   0   4      229.59      223.23      5.55 o 
  -2   0   4      407.40      394.26      6.28 o 
  -1   0   4      223.22      239.87      4.29 o 
   0   0   4        2.99        0.65      1.63 o 
   1   0   4     3008.14     2930.23     24.68 o 
   2   0   4      115.97      122.49      4.41 o 
   3   0   4     1108.46     1207.59     15.60 o 
   4   0   4      153.72      155.72      7.51 o 
   5   0   4       23.28       19.10      3.11 o 
   6   0   4        0.42        1.79      2.31 o 
   7   0   4        0.28       -1.20      2.41 o 
   8   0   4        0.63        4.89      4.89 o 
   9   0   4      344.04      336.92     19.59 o 
 -10   1   4        2.34        0.00      3.59 o 
  -9   1   4       38.63       46.01      6.20 o 
  -8   1   4       96.25       85.83      7.18 o 
  -7   1   4       44.12       50.06      4.53 o 
  -6   1   4      101.73      108.00      5.73 o 
  -5   1   4       37.32       45.67      3.69 o 
  -4   1   4      903.74      920.81     12.62 o 
  -3   1   4       21.67       19.04      2.17 o 
  -2   1   4       24.86       21.54      1.87 o 
  -1   1   4     1172.35     1135.13     14.10 o 
   0   1   4        8.48        6.53      1.09 o 
   1   1   4        3.50        3.17      0.77 o 
   2   1   4      292.21      257.38      3.93 o 
   3   1   4      666.09      622.49     23.71 o 
   4   1   4       15.21       23.22      3.06 o 
   5   1   4      419.14      409.68     10.20 o 
   6   1   4      722.39      675.19     14.59 o 
   7   1   4      305.24      277.84     16.00 o 
   8   1   4      231.31      217.73     15.34 o 
   9   1   4       16.53       20.88      7.83 o 
  -9   2   4        2.58        2.28      3.59 o 
  -8   2   4        0.14       -0.33      2.94 o 
  -7   2   4       12.48        8.81      3.59 o 
  -6   2   4      212.65      213.52      7.83 o 
  -5   2   4      474.51      488.38      9.57 o 
  -4   2   4      900.26      903.04     12.26 o 
  -3   2   4     1555.51     1516.85     19.34 o 
  -2   2   4     2406.46     2374.32     20.30 o 
  -1   2   4       15.40       17.55      1.79 o 
   0   2   4       81.81       82.91      2.82 o 
   1   2   4       53.78       55.17      2.42 o 
   2   2   4        8.82       11.63      1.46 o 
   3   2   4      425.01      441.23      7.96 o 
   4   2   4        7.86        7.11      2.11 o 
   5   2   4       83.31       96.60      9.79 o 
   6   2   4        8.90        4.24      4.57 o 
   7   2   4        3.53        3.59      4.57 o 
   8   2   4        3.83        8.81      6.20 o 
   9   2   4       51.61       54.50     11.10 o 
  -9   3   4        0.30        2.94      3.59 o 
  -8   3   4        5.22        9.79      3.92 o 
  -7   3   4        0.31        1.63      2.94 o 
  -6   3   4       17.34       15.01      3.92 o 
  -5   3   4       22.68       20.88      3.59 o 
  -4   3   4      284.09      268.12      6.32 o 
  -3   3   4      249.57      274.90      5.99 o 
  -2   3   4     2969.46     2944.60     24.43 o 
  -1   3   4     1787.23     1753.90     16.69 o 
   0   3   4     1537.75     1456.33     15.17 o 
   1   3   4      106.98      138.33      4.39 o 
   2   3   4      409.20      420.81     15.52 o 
   3   3   4      581.92      551.37     11.60 o 
   4   3   4      252.25      234.14      6.92 o 
   5   3   4       42.63       44.05      7.83 o 
   6   3   4        0.04        0.98      4.24 o 
   7   3   4        6.56        1.31      4.89 o 
   8   3   4      149.57      172.98     15.34 o 
   9   3   4       19.83       23.17      9.46 o 
  -9   4   4        0.23       -3.26      2.94 o 
  -8   4   4        9.43        8.81      3.92 o 
  -7   4   4        3.64        5.87      3.26 o 
  -6   4   4       23.35       25.13      4.57 o 
  -5   4   4      196.27      207.28      9.47 o 
  -4   4   4       99.16      101.50      6.20 o 
  -3   4   4       59.68       52.31      3.10 o 
  -2   4   4       91.71       93.38      3.67 o 
  -1   4   4      137.85      137.90      6.69 o 
   0   4   4       84.45       80.54      4.90 o 
   1   4   4      839.78      875.56     12.57 o 
   2   4   4        3.21        1.89      1.43 o 
   3   4   4      323.91      329.39      8.21 o 
   4   4   4      251.98      243.97      7.61 o 
   5   4   4      310.00      311.48     16.98 o 
   6   4   4      136.51      137.08     13.71 o 
   7   4   4       35.09       54.50     10.44 o 
   8   4   4       44.87       47.97     10.77 o 
  -8   5   4        2.41        0.65      3.59 o 
  -7   5   4       28.53       25.45      4.89 o 
  -6   5   4       26.56       27.41      4.89 o 
  -5   5   4       16.00       19.91      4.24 o 
  -4   5   4        7.13        6.53      2.94 o 
  -3   5   4      322.67      301.72     10.78 o 
  -2   5   4       59.88       59.73      3.29 o 
  -1   5   4       37.86       42.93      3.11 o 
   0   5   4      273.91      254.97      6.74 o 
   1   5   4      156.98      156.87      5.65 o 
   2   5   4       16.25       20.82      2.77 o 
   3   5   4        0.23       -1.26      1.31 o 
   4   5   4       19.52       21.11      5.22 o 
   5   5   4     1282.70     1198.34     35.00 o 
   6   5   4       18.91       22.52      7.83 o 
   7   5   4       98.54       93.01     13.38 o 
   8   5   4       94.14      105.74     15.01 o 
  -8   6   4        1.51        0.33      3.59 o 
  -7   6   4        2.59       -0.98      2.94 o 
  -6   6   4       33.53       24.80      4.89 o 
  -5   6   4        2.25        1.63      2.61 o 
  -4   6   4       49.36       54.50      5.55 o 
  -3   6   4       15.80        8.48      3.26 o 
  -2   6   4       34.22       33.61      4.24 o 
  -1   6   4       98.57       96.79      7.18 o 
   0   6   4        0.62        0.03      1.38 o 
   1   6   4      567.78      529.68     11.22 o 
   2   6   4      261.33      240.35      7.90 o 
   3   6   4       33.27       35.06      3.85 o 
   4   6   4      265.17      242.48      8.69 o 
   5   6   4        3.09        1.20      2.33 o 
   6   6   4        0.04        6.85      6.53 o 
   7   6   4        8.34        5.55      7.18 o 
  -7   7   4        4.62       -3.26      2.94 o 
  -6   7   4        0.06        1.96      3.26 o 
  -5   7   4      101.90       93.01      7.51 o 
  -4   7   4       15.33       13.38      4.24 o 
  -3   7   4        2.44        4.24      3.26 o 
  -2   7   4        1.05       -0.33      2.61 o 
  -1   7   4       16.24       11.75      3.26 o 
   0   7   4        7.84        4.73      2.27 o 
   1   7   4        6.77        6.77      3.75 o 
   2   7   4       21.74       24.27      4.08 o 
   3   7   4       71.75       83.18      5.58 o 
   4   7   4       21.73       26.91      3.90 o 
   5   7   4       25.65       28.42      4.31 o 
   6   7   4       20.70       41.12     10.12 o 
   7   7   4       42.38       42.75     11.42 o 
  -6   8   4       16.31       10.12      4.24 o 
  -5   8   4       11.86        8.48      3.92 o 
  -4   8   4        5.73        5.87      3.26 o 
  -3   8   4       21.07       24.15      4.89 o 
  -2   8   4       83.37       98.88      7.83 o 
  -1   8   4       71.80       71.14      6.85 o 
   0   8   4      189.53      194.54     10.12 o 
   1   8   4       14.95       16.32      4.24 o 
   2   8   4       27.63       28.27      8.16 o 
   3   8   4        0.35       -1.78      2.01 o 
   4   8   4       29.53       18.99      3.90 o 
   5   8   4        0.74       -1.85      2.63 o 
   6   8   4        0.71       -5.22      6.20 o 
  -5   9   4        5.80        5.55      3.92 o 
  -4   9   4        0.21       -2.28      3.26 o 
  -3   9   4       15.57       17.95      4.89 o 
  -2   9   4       75.59       82.24      7.83 o 
  -1   9   4       46.70       49.28      6.53 o 
   0   9   4       21.54       32.31      5.55 o 
   1   9   4       42.32       45.69      6.20 o 
   2   9   4       85.16      105.08      8.48 o 
   3   9   4        2.84        2.01      3.10 o 
   4   9   4       12.85       15.67      3.95 o 
  -3  10   4       10.27       10.12      4.24 o 
  -2  10   4       20.09       11.09      4.24 o 
  -1  10   4       50.16       49.28      6.85 o 
   0  10   4       13.10       11.75      4.57 o 
   1  10   4        9.64       11.09      4.57 o 
   2  10   4       13.03        6.53      3.92 o 
  -2 -11   5        1.22       -1.63      2.94 o 
  -1 -11   5       36.58       50.58      6.85 o 
   0 -11   5       20.32       24.15      5.55 o 
   1 -11   5       29.80       44.38      6.53 o 
   2 -11   5        0.01        7.50      4.24 o 
   3 -11   5        9.91        6.85      4.24 o 
  -4 -10   5        0.00      -11.09      9.14 o 
  -3 -10   5        0.05       -2.20      4.08 o 
  -2 -10   5       16.00       13.05      4.24 o 
  -1 -10   5      141.46      147.85      9.46 o 
   0 -10   5       89.73       77.67      7.51 o 
   1 -10   5       58.05       67.88      7.18 o 
   2 -10   5       10.56        6.99      2.96 o 
   3 -10   5        8.15        8.65      3.21 o 
   4 -10   5        0.01        2.28      5.22 o 
   5 -10   5       59.39       53.19     10.44 o 
  -6  -9   5       10.70       13.70     11.75 o 
  -5  -9   5       60.71       57.43     14.36 o 
  -4  -9   5       18.18       13.71     10.44 o 
  -3  -9   5       53.61       55.49      5.74 o 
  -2  -9   5       15.30       12.46      6.04 o 
  -1  -9   5        1.19        1.96      2.61 o 
   0  -9   5      105.38      102.15      7.51 o 
   1  -9   5        0.73        0.26      2.17 o 
   2  -9   5      157.05      177.35      7.45 o 
   3  -9   5       95.21       97.52      6.85 o 
   4  -9   5        0.52        0.33      4.57 o 
   5  -9   5        3.74        3.92      5.22 o 
   6  -9   5       67.28       59.72     11.10 o 
  -7  -8   5       15.26       -0.65     11.09 o 
  -6  -8   5        0.06      -12.24      8.16 o 
  -5  -8   5       66.23       45.36     11.75 o 
  -4  -8   5       15.83       10.44      9.14 o 
  -3  -8   5       30.97       32.54      4.61 o 
  -2  -8   5      101.04       93.70      6.17 o 
  -1  -8   5      586.17      574.05     12.54 o 
   0  -8   5       18.21       20.84      3.06 o 
   1  -8   5       13.40       10.70      2.74 o 
   2  -8   5       12.52       15.37      2.96 o 
   3  -8   5        7.24        6.40      3.59 o 
   4  -8   5      362.01      353.37     10.32 o 
   5  -8   5       33.47       32.31      8.48 o 
   6  -8   5        2.25        1.63      5.55 o 
   7  -8   5       11.37        8.81      6.53 o 
  -7  -7   5        6.24       -0.65     10.12 o 
  -6  -7   5       41.70       18.60     10.12 o 
  -5  -7   5       19.01       13.38      9.14 o 
  -4  -7   5      100.97       71.80     12.40 o 
  -3  -7   5        0.92        2.83      2.47 o 
  -2  -7   5       49.94       52.23      3.78 o 
  -1  -7   5      882.99      911.87     17.14 o 
   0  -7   5      175.43      167.41      5.17 o 
   1  -7   5        1.27        2.43      2.45 o 
   2  -7   5      179.13      183.96     11.91 o 
   3  -7   5      468.38      445.70     10.57 o 
   4  -7   5       12.01       15.62      3.11 o 
   5  -7   5       98.01      104.76     12.73 o 
   6  -7   5        3.09        4.24      5.55 o 
   7  -7   5       13.98        6.85      6.53 o 
   8  -7   5        4.29        3.26      6.20 o 
  -8  -6   5       25.07       27.08     12.40 o 
  -7  -6   5       23.59       27.41     11.09 o 
  -6  -6   5       13.24       17.29      9.79 o 
  -5  -6   5       90.41      111.94     14.36 o 
  -4  -6   5      237.60      223.29     16.00 o 
  -3  -6   5      593.03      533.83     21.24 o 
  -2  -6   5      302.91      278.71      6.43 o 
  -1  -6   5        3.58        4.19      1.62 o 
   0  -6   5      232.75      230.27      6.18 o 
   1  -6   5       23.84       27.52      2.40 o 
   2  -6   5       78.85       89.94      5.04 o 
   3  -6   5       44.46       38.60      6.04 o 
   4  -6   5      202.29      200.60      6.92 o 
   5  -6   5      582.08      612.80     24.50 o 
   6  -6   5       13.43       10.44      6.53 o 
   7  -6   5       92.98       87.46     12.73 o 
   8  -6   5       98.38       72.45     12.07 o 
  -8  -5   5       47.20       37.20     12.40 o 
  -7  -5   5       17.78        8.81      9.46 o 
  -6  -5   5       21.25        6.85      8.48 o 
  -5  -5   5        0.58        0.33      7.18 o 
  -4  -5   5       95.97      114.23     12.40 o 
  -3  -5   5       13.33       16.97      7.18 o 
  -2  -5   5        1.38        1.62      1.57 o 
  -1  -5   5        3.92        1.62      1.34 o 
   0  -5   5      308.76      317.12      5.76 o 
   1  -5   5      221.86      248.87      5.01 o 
   2  -5   5       31.22       27.86      2.03 o 
   3  -5   5      135.15      145.25      5.39 o 
   4  -5   5        5.88        5.00      2.04 o 
   5  -5   5        8.30        5.22      5.22 o 
   6  -5   5       67.98       64.29     10.44 o 
   7  -5   5        0.21        0.65      4.57 o 
   8  -5   5       13.19       -0.98      4.57 o 
   9  -5   5        1.00       -0.33      5.22 o 
  -9  -4   5       43.53       31.98     12.07 o 
  -8  -4   5        0.16      -11.26      7.50 o 
  -7  -4   5       42.58       39.49     11.10 o 
  -6  -4   5       13.95       15.34      8.48 o 
  -5  -4   5       11.13        2.61      7.18 o 
  -4  -4   5      149.87      132.85     11.10 o 
  -3  -4   5      393.46      373.66     16.00 o 
  -2  -4   5       52.57       64.29      8.16 o 
  -1  -4   5      803.49      864.38      9.77 o 
   0  -4   5       11.31       14.73      1.60 o 
   1  -4   5      847.57      909.38      9.26 o 
   2  -4   5      716.72      749.30      8.26 o 
   3  -4   5       12.42        9.49      1.40 o 
   4  -4   5      393.67      403.53      7.89 o 
   5  -4   5     1530.32     1612.67     25.53 o 
   6  -4   5       38.87       30.35      7.51 o 
   7  -4   5        5.02        6.20      4.89 o 
   8  -4   5       48.98       40.46      9.14 o 
   9  -4   5        0.54        0.33      4.89 o 
  -9  -3   5        2.68        6.53      9.79 o 
  -8  -3   5       42.93       65.27     12.40 o 
  -7  -3   5        3.08       -4.24      6.85 o 
  -6  -3   5       58.94       72.12     11.75 o 
  -5  -3   5      194.51      207.94     13.71 o 
  -4  -3   5      276.28      306.28     15.02 o 
  -3  -3   5      116.39      124.03      9.47 o 
  -2  -3   5     1838.83     1757.43     31.50 o 
  -1  -3   5        0.15       -0.84      2.94 o 
   0  -3   5      279.44      315.80      7.71 o 
   1  -3   5      160.03      163.76      3.24 o 
   2  -3   5      415.63      452.61      5.69 o 
   3  -3   5        0.47        3.62      1.03 o 
   4  -3   5        0.08        1.40      1.36 o 
   5  -3   5      189.47      192.30      4.93 o 
   6  -3   5        8.58        9.79      4.89 o 
   7  -3   5       52.36       47.32      8.81 o 
   8  -3   5       30.31       28.72      7.51 o 
   9  -3   5       38.21       34.59      8.48 o 
  -9  -2   5       21.21       13.38     10.12 o 
  -8  -2   5      144.40      139.36     15.67 o 
  -7  -2   5       52.15       39.81     10.12 o 
  -6  -2   5       33.56       39.16      9.46 o 
  -5  -2   5       12.75       10.77      6.85 o 
  -4  -2   5      370.31      390.95     15.68 o 
  -3  -2   5       32.93       42.42      6.85 o 
  -2  -2   5       22.90       14.68      5.22 o 
  -1  -2   5      164.40      166.20      6.86 o 
   0  -2   5      291.19      323.49      6.81 o 
   1  -2   5       24.81       34.37      7.18 o 
   2  -2   5     4338.48     4645.78     38.61 o 
   3  -2   5      396.61      465.96      6.44 o 
   4  -2   5       38.37       39.45      4.32 o 
   5  -2   5      336.93      335.18      6.23 o 
   6  -2   5       79.57       63.98     10.12 o 
   7  -2   5        2.08        0.90      2.88 o 
   8  -2   5       16.66       14.68      5.87 o 
   9  -2   5        0.62        0.33      4.24 o 
  -9  -1   5        0.18        0.33      2.79 o 
  -8  -1   5        0.72        1.10      3.26 o 
  -7  -1   5       82.62       95.29     12.08 o 
  -6  -1   5        9.01       17.95      7.51 o 
  -5  -1   5       33.28       42.10      8.16 o 
  -4  -1   5      320.45      272.04     12.74 o 
  -3  -1   5      931.95      914.91     20.61 o 
  -2  -1   5       67.11       67.89      5.87 o 
  -1  -1   5      101.83       97.28      5.88 o 
   0  -1   5      377.13      374.52      7.16 o 
   1  -1   5     1844.50     1745.99     25.63 o 
   2  -1   5      539.75      597.06      9.70 o 
   3  -1   5        5.33        4.75      0.87 o 
   4  -1   5      591.44      514.93      6.82 o 
   5  -1   5      300.81      323.79      7.65 o 
   6  -1   5        0.62       -1.12      2.61 o 
   7  -1   5      603.45      579.17     15.01 o 
   8  -1   5        1.66        0.43      2.97 o 
  -9   0   5        1.27        0.98      3.26 o 
  -8   0   5       15.05        2.83      4.57 o 
  -7   0   5        2.21        1.11      5.38 o 
  -6   0   5      130.70      135.52      6.22 o 
  -5   0   5      265.16      260.13      7.60 o 
  -4   0   5       53.29       53.06      3.69 o 
  -3   0   5      127.99      122.04      4.29 o 
  -2   0   5     2018.82     1978.57     18.08 o 
  -1   0   5      728.94      727.87      8.53 o 
   0   0   5      474.59      507.06     11.77 o 
   1   0   5       97.45       83.82      3.34 o 
   2   0   5      687.51      670.71     12.92 o 
   3   0   5      247.76      290.32      7.25 o 
   4   0   5        3.40        3.95      4.08 o 
   5   0   5      268.41      286.09      8.83 o 
   6   0   5       66.45       82.04      6.22 o 
   7   0   5      501.99      466.40     20.25 o 
   8   0   5      235.79      233.40     15.34 o 
   9   0   5       56.14       70.16     11.10 o 
  -9   1   5       78.26       93.66      8.48 o 
  -8   1   5       21.01       15.66      4.24 o 
  -7   1   5       54.13       56.55      5.04 o 
  -6   1   5        3.01        1.84      2.36 o 
  -5   1   5      282.41      293.77      7.84 o 
  -4   1   5        8.90       10.65      2.22 o 
  -3   1   5       12.08       10.80      1.93 o 
  -2   1   5      638.72      694.27      9.49 o 
  -1   1   5      110.42      123.16      3.61 o 
   0   1   5       35.13       36.14      1.96 o 
   1   1   5      159.07      152.76      3.09 o 
   2   1   5      709.91      667.62      7.99 o 
   3   1   5      791.75      860.47     23.71 o 
   4   1   5        1.34        1.47      1.85 o 
   5   1   5      815.13      776.63     14.45 o 
   6   1   5       97.84       90.40     10.12 o 
   7   1   5      117.27      106.07     11.75 o 
   8   1   5        2.61        2.28      4.89 o 
   9   1   5       49.95       45.36     10.12 o 
  -9   2   5       16.32       15.99      4.89 o 
  -8   2   5        1.95       -1.96      2.61 o 
  -7   2   5        0.53        2.61      2.94 o 
  -6   2   5      232.35      253.74      7.94 o 
  -5   2   5       12.12       14.32      7.51 o 
  -4   2   5      117.68      124.66      4.83 o 
  -3   2   5      749.38      751.75     10.73 o 
  -2   2   5        8.10       12.06      1.80 o 
  -1   2   5      171.91      158.17      4.73 o 
   0   2   5      289.21      271.88      5.41 o 
   1   2   5      180.95      201.43      4.83 o 
   2   2   5      643.95      643.21      9.52 o 
   3   2   5        1.57        0.37      0.98 o 
   4   2   5       85.76       80.29      8.49 o 
   5   2   5       77.28       82.57      9.46 o 
   6   2   5       28.00       39.16      8.16 o 
   7   2   5        4.00        4.89      4.57 o 
   8   2   5       86.64       99.54     13.05 o 
   9   2   5       42.39       44.38     10.12 o 
  -9   3   5       12.91        9.14      4.57 o 
  -8   3   5        0.94        0.33      3.26 o 
  -7   3   5       51.73       50.58      6.20 o 
  -6   3   5       64.09       74.73      6.53 o 
  -5   3   5      112.63      116.52      7.18 o 
  -4   3   5      138.38      144.09      5.55 o 
  -3   3   5       50.71       51.65      3.11 o 
  -2   3   5     2162.24     2128.07     20.05 o 
  -1   3   5     1446.32     1455.53     15.48 o 
   0   3   5        5.71        4.02      1.33 o 
   1   3   5      112.65      108.91      3.98 o 
   2   3   5      308.22      290.67      6.76 o 
   3   3   5      276.38      260.33      8.00 o 
   4   3   5        0.30       -1.74      1.17 o 
   5   3   5        0.75        0.33      3.59 o 
   6   3   5      150.40      129.58     12.08 o 
   7   3   5      106.58      115.86     13.38 o 
   8   3   5       73.07       78.97     12.40 o 
   9   3   5       60.03       83.54     13.38 o 
  -9   4   5        1.39        1.63      3.92 o 
  -8   4   5       11.66       13.70      4.57 o 
  -7   4   5       57.43       56.13      6.53 o 
  -6   4   5       25.43       34.59      4.89 o 
  -5   4   5       21.26       23.82      4.24 o 
  -4   4   5       79.83       67.56      5.55 o 
  -3   4   5      114.34      109.72      4.14 o 
  -2   4   5       48.27       50.48      3.11 o 
  -1   4   5      113.45      115.13      4.27 o 
   0   4   5        3.27        0.13      1.09 o 
   1   4   5       60.37       61.05      3.50 o 
   2   4   5       21.38       21.44      3.43 o 
   3   4   5      250.06      241.09      7.51 o 
   4   4   5        6.35        7.03      3.43 o 
   5   4   5        8.22       14.03      6.20 o 
   6   4   5       46.90       58.41     10.12 o 
   7   4   5       73.07       89.09     12.73 o 
   8   4   5        1.68        1.63      5.87 o 
  -8   5   5        2.91        4.24      3.92 o 
  -7   5   5        2.87        6.85      3.92 o 
  -6   5   5       26.91       27.08      4.89 o 
  -5   5   5       11.59       14.36      3.59 o 
  -4   5   5       40.29       37.53      4.89 o 
  -3   5   5      327.70      330.77     11.43 o 
  -2   5   5       79.11       80.69      3.90 o 
  -1   5   5      344.07      346.70      7.96 o 
   0   5   5       18.32       19.64      2.51 o 
   1   5   5       45.41       44.98      5.22 o 
   2   5   5       53.64       53.42      3.98 o 
   3   5   5       10.45       13.14      2.52 o 
   4   5   5       37.50       42.52      3.99 o 
   5   5   5      177.19      195.06      7.96 o 
   6   5   5       55.08       64.29     10.77 o 
   7   5   5      119.11      131.85     15.67 o 
   8   5   5       23.14       21.54      9.46 o 
  -8   6   5        0.99        1.31      3.92 o 
  -7   6   5       26.42       30.02      5.55 o 
  -6   6   5        0.23        0.98      3.26 o 
  -5   6   5        0.39       -0.98      2.94 o 
  -4   6   5        1.33       -1.96      2.61 o 
  -3   6   5        5.22        6.85      3.26 o 
  -2   6   5        0.76        0.65      2.28 o 
  -1   6   5       27.42       25.63      4.89 o 
   0   6   5      394.37      388.60      9.39 o 
   1   6   5      356.79      341.37     17.14 o 
   2   6   5       21.03       23.32      3.31 o 
   3   6   5      159.71      152.55      6.70 o 
   4   6   5      501.62      475.94     12.38 o 
   5   6   5       87.07       74.46      5.88 o 
   6   6   5        4.59        1.96      5.55 o 
   7   6   5        3.14        5.87      6.85 o 
  -7   7   5        0.42       -2.94      2.94 o 
  -6   7   5        0.71        1.96      3.59 o 
  -5   7   5        8.99        7.83      3.92 o 
  -4   7   5        1.86       -2.28      2.61 o 
  -3   7   5        1.29        7.83      3.59 o 
  -2   7   5       12.19       18.60      4.24 o 
  -1   7   5        2.08        1.96      2.61 o 
   0   7   5      209.02      186.32      7.11 o 
   1   7   5        0.00        0.87      2.04 o 
   2   7   5        0.07       -0.34      2.12 o 
   3   7   5       79.65       79.17      5.78 o 
   4   7   5      377.68      357.45     11.17 o 
   5   7   5        7.43       14.15      5.71 o 
   6   7   5       48.88       71.14     12.73 o 
  -6   8   5       13.62       14.03      4.57 o 
  -5   8   5       26.25       34.59      5.87 o 
  -4   8   5        0.62        0.98      3.26 o 
  -3   8   5       14.47       14.68      4.57 o 
  -2   8   5       49.18       48.95      6.20 o 
  -1   8   5        5.58        5.87      3.26 o 
   0   8   5       24.53       28.39      4.89 o 
   1   8   5       93.01       83.87      7.18 o 
   2   8   5        7.13        8.44      3.20 o 
   3   8   5        2.67       -0.10      2.30 o 
   4   8   5        0.21       -0.01      2.60 o 
   5   8   5        0.86        0.02      2.81 o 
  -5   9   5        0.56        1.63      3.59 o 
  -4   9   5        1.81        3.59      3.59 o 
  -3   9   5       74.05       61.68      7.18 o 
  -2   9   5       28.40       22.19      4.89 o 
  -1   9   5        0.27        2.28      3.26 o 
   0   9   5       38.48       40.14      5.87 o 
   1   9   5        6.80        5.87      3.59 o 
   2   9   5        6.82       12.73      4.24 o 
   3   9   5       10.34        9.27      4.24 o 
   4   9   5       22.01       26.75      4.53 o 
  -2  10   5       33.20       31.00      5.87 o 
  -1  10   5       15.56       15.99      4.89 o 
   0  10   5        0.01        1.31      3.26 o 
   1  10   5        1.48        3.59      3.59 o 
  -2 -11   6       13.15       21.54      5.22 o 
  -1 -11   6       55.94       59.39      7.18 o 
   0 -11   6        0.79        4.24      3.92 o 
   1 -11   6       13.13       23.49      5.22 o 
   3 -11   6        2.40        5.55      5.55 o 
  -4 -10   6        0.17      -13.70      9.14 o 
  -3 -10   6        6.75        5.00      3.38 o 
  -2 -10   6       38.81       49.60      6.53 o 
  -1 -10   6        0.92        1.96      3.59 o 
   0 -10   6       11.32       13.05      4.24 o 
   1 -10   6       50.71       63.96      6.85 o 
   2 -10   6        7.88       11.42      5.55 o 
   3 -10   6        2.73        1.96      4.57 o 
   4 -10   6       67.77       63.64     10.77 o 
   5 -10   6       10.29        0.00      5.22 o 
  -5  -9   6        2.45       -4.57      9.14 o 
  -4  -9   6       81.75       54.83     13.05 o 
  -3  -9   6        2.97        0.41      2.79 o 
  -2  -9   6       13.26       11.81      3.56 o 
  -1  -9   6        0.16        0.00      2.61 o 
   0  -9   6       95.91       97.35      5.39 o 
   1  -9   6       10.74        8.09      2.89 o 
   2  -9   6       32.14       41.90     14.68 o 
   3  -9   6       51.57       49.93      8.48 o 
   4  -9   6        0.09       -1.96      4.24 o 
   5  -9   6       83.12       74.08     11.42 o 
   6  -9   6       18.68        8.81      6.85 o 
  -6  -8   6        4.75       -3.92     10.12 o 
  -5  -8   6       12.82       10.44     10.12 o 
  -4  -8   6        7.05       10.12      9.14 o 
  -3  -8   6        0.03       -5.87      7.83 o 
  -2  -8   6      397.30      409.50     11.35 o 
  -1  -8   6       85.94       71.62      4.37 o 
   0  -8   6       20.85       19.83      3.06 o 
   1  -8   6       56.91       70.83      4.83 o 
   2  -8   6        1.67        0.52      2.17 o 
   3  -8   6       14.98        5.87      4.89 o 
   4  -8   6      124.31      132.51     12.40 o 
   5  -8   6       22.64       19.91      7.51 o 
   6  -8   6        7.90       -3.26      5.22 o 
   7  -8   6       11.32       16.32      8.16 o 
  -7  -7   6       22.21       22.19     12.07 o 
  -6  -7   6       22.42       11.42     10.12 o 
  -5  -7   6        0.64       -4.24      8.16 o 
  -4  -7   6       27.47       19.58      9.14 o 
  -3  -7   6        4.73       13.70      8.48 o 
  -2  -7   6       52.52       58.45      5.53 o 
  -1  -7   6       24.66       30.10      2.98 o 
   0  -7   6      116.74      121.20      4.41 o 
   1  -7   6       26.06       24.76      2.53 o 
   2  -7   6      265.32      271.93     19.10 o 
   3  -7   6     1111.65     1185.31     31.72 o 
   4  -7   6      181.92      202.70     14.36 o 
   5  -7   6       30.01       28.39      8.16 o 
   6  -7   6       20.98       27.74      8.48 o 
   7  -7   6       46.80       44.71     10.44 o 
  -8  -6   6        0.43      -12.73      8.48 o 
  -7  -6   6        0.97       -8.48      8.81 o 
  -6  -6   6      163.78      108.69     15.67 o 
  -5  -6   6       16.78       20.23      9.46 o 
  -4  -6   6      137.94      122.40     14.03 o 
  -3  -6   6      256.54      270.97     16.00 o 
  -2  -6   6      659.87      658.08     13.24 o 
  -1  -6   6      100.41      105.64      5.44 o 
   0  -6   6        0.26        2.30      1.47 o 
   1  -6   6       12.17        9.72      1.78 o 
   2  -6   6       58.83       60.61      5.02 o 
   3  -6   6      140.73      158.30     11.42 o 
   4  -6   6       38.73       39.81      8.48 o 
   5  -6   6       30.57       32.63      8.16 o 
   6  -6   6        2.38        0.00      4.89 o 
   7  -6   6       66.43       57.76     10.77 o 
   8  -6   6       17.06        8.48      6.20 o 
  -8  -5   6        2.33        1.96      9.46 o 
  -7  -5   6       51.43       43.40     12.40 o 
  -6  -5   6       97.47      107.37     14.03 o 
  -5  -5   6       29.28       27.74      9.46 o 
  -4  -5   6      222.59      230.47     15.34 o 
  -3  -5   6        3.09        9.79      6.85 o 
  -2  -5   6      143.01      149.50     11.10 o 
  -1  -5   6      161.94      178.99      6.56 o 
   0  -5   6      410.92      370.15      6.22 o 
   1  -5   6       49.08       54.50      2.72 o 
   2  -5   6       14.09       13.72      1.62 o 
   3  -5   6      591.83      610.29     16.34 o 
   4  -5   6       98.09      109.01     11.42 o 
   5  -5   6      163.58      173.32     13.06 o 
   6  -5   6        2.89        0.00      4.89 o 
   7  -5   6       11.94        9.79      6.20 o 
   8  -5   6        0.00       -0.33      4.57 o 
  -9  -4   6       34.90       18.60     12.07 o 
  -8  -4   6        7.85       -9.46      8.48 o 
  -7  -4   6       18.70       12.73      9.46 o 
  -6  -4   6       47.58       65.92     12.07 o 
  -5  -4   6       48.93       46.67      9.79 o 
  -4  -4   6      136.45      137.09     11.75 o 
  -3  -4   6      201.75      213.50     12.73 o 
  -2  -4   6        3.68        0.33      5.22 o 
  -1  -4   6        4.81        5.96      2.66 o 
   0  -4   6      191.58      199.42      6.22 o 
   1  -4   6     1053.85     1087.03     10.40 o 
   2  -4   6      384.48      421.90      5.90 o 
   3  -4   6       85.44       86.53      4.29 o 
   4  -4   6      625.43      645.85     20.26 o 
   5  -4   6      450.15      485.64     19.92 o 
   6  -4   6      223.22      206.63     14.04 o 
   7  -4   6      194.18      198.13     14.69 o 
   8  -4   6       24.44       20.23      7.18 o 
   9  -4   6        0.00       -1.96      4.57 o 
  -9  -3   6       16.41       12.07     10.12 o 
  -8  -3   6        3.12       -2.94      8.48 o 
  -7  -3   6       19.20       17.29      9.46 o 
  -6  -3   6       66.50       63.31     11.42 o 
  -5  -3   6       60.11       65.92     10.44 o 
  -4  -3   6      141.37      148.52     11.42 o 
  -3  -3   6      476.74      454.76     16.66 o 
  -2  -3   6       56.44       51.89      7.18 o 
  -1  -3   6       17.02       22.66      5.55 o 
   0  -3   6      723.78      769.75     12.02 o 
   1  -3   6       14.32       14.61      2.41 o 
   2  -3   6       63.57       67.46      3.80 o 
   3  -3   6       75.07       72.25      4.34 o 
   4  -3   6      107.13       97.79      7.51 o 
   5  -3   6      570.24      556.64     18.29 o 
   6  -3   6      184.26      175.94     12.40 o 
   7  -3   6       42.05       48.95      8.81 o 
   8  -3   6        3.68        1.31      4.89 o 
   9  -3   6      125.69      110.64     13.38 o 
  -9  -2   6       32.83       32.95      5.02 o 
  -8  -2   6       12.27        3.92      8.48 o 
  -7  -2   6       10.76       14.36      8.48 o 
  -6  -2   6        3.49        5.87      7.51 o 
  -5  -2   6       17.02        8.16      6.85 o 
  -4  -2   6       17.94       19.25      6.85 o 
  -3  -2   6      500.91      502.52     16.34 o 
  -2  -2   6      144.98      161.92      8.81 o 
  -1  -2   6      599.52      609.07     15.37 o 
   0  -2   6      322.91      310.32      7.16 o 
   1  -2   6      683.01      710.02     11.21 o 
   2  -2   6        0.59        0.95      1.38 o 
   3  -2   6      258.84      254.80      9.31 o 
   4  -2   6      466.30      512.75     15.35 o 
   5  -2   6       52.95       58.09      5.06 o 
   6  -2   6        0.00        0.86      2.51 o 
   7  -2   6        8.06        6.57      3.29 o 
   8  -2   6       13.62        1.96      4.89 o 
   9  -2   6        2.07        3.26      5.22 o 
  -9  -1   6      134.98      143.26      8.44 o 
  -8  -1   6        1.74        1.96      5.22 o 
  -7  -1   6        3.63        4.24      2.73 o 
  -6  -1   6       50.60       42.78      5.38 o 
  -5  -1   6      565.26      565.52     19.60 o 
  -4  -1   6      162.43      173.99     10.77 o 
  -3  -1   6       69.01       62.34      6.85 o 
  -2  -1   6        0.97        0.98      3.26 o 
  -1  -1   6       67.63       73.20      2.81 o 
   0  -1   6      201.26      196.88      7.84 o 
   1  -1   6      611.27      599.57     10.06 o 
   2  -1   6       93.20      111.73      4.50 o 
   3  -1   6       15.22       28.21      3.06 o 
   4  -1   6      308.97      285.10      8.31 o 
   5  -1   6      114.89      110.94      5.88 o 
   6  -1   6      590.36      567.22     13.96 o 
   7  -1   6       16.33       11.23      3.80 o 
   8  -1   6       60.23       79.95     10.44 o 
  -9   0   6       14.31        7.83      4.24 o 
  -8   0   6       24.67       27.66      4.45 o 
  -7   0   6        4.97        6.42      4.89 o 
  -6   0   6      110.74      122.39      6.17 o 
  -5   0   6       45.07       61.52      4.49 o 
  -4   0   6       50.11       61.98      8.48 o 
  -3   0   6      517.27      507.39      8.95 o 
  -2   0   6       46.52       38.28      2.52 o 
  -1   0   6        0.21       -1.31      0.88 o 
   0   0   6      281.62      272.93      4.79 o 
   1   0   6      683.70      738.02     12.26 o 
   2   0   6      211.58      184.19      5.53 o 
   3   0   6      188.93      200.59      6.32 o 
   4   0   6       13.04       14.74      2.88 o 
   5   0   6       59.98       70.67      5.55 o 
   6   0   6       23.37       26.12      4.26 o 
   7   0   6      159.57      138.06     11.75 o 
   8   0   6      101.45      123.36     13.05 o 
   9   0   6       11.31        8.48      6.20 o 
  -9   1   6        2.53       -2.94      3.26 o 
  -8   1   6       63.97       57.11      6.85 o 
  -7   1   6        2.09        2.28      2.85 o 
  -6   1   6       36.91       40.42     11.58 o 
  -5   1   6        3.99       -0.13      2.01 o 
  -4   1   6      101.59       99.81      9.79 o 
  -3   1   6      141.05      138.13      4.86 o 
  -2   1   6     1489.79     1563.12     16.21 o 
  -1   1   6       29.73       21.59      1.93 o 
   0   1   6       12.90       12.46      1.43 o 
   1   1   6      215.85      183.87      4.15 o 
   2   1   6      652.89      590.68      6.72 o 
   3   1   6        2.60        0.75      1.49 o 
   4   1   6      133.11      145.28      5.65 o 
   5   1   6        1.59       -1.63      2.94 o 
   6   1   6      911.86      884.47     27.78 o 
   7   1   6      144.30      126.64     11.75 o 
   8   1   6        0.01       -3.92      4.24 o 
   9   1   6        0.01       -2.61      4.89 o 
  -9   2   6        5.94        9.79      4.89 o 
  -8   2   6        1.41        7.18      3.92 o 
  -7   2   6       29.42       31.65      5.22 o 
  -6   2   6      332.30      334.60      9.23 o 
  -5   2   6        6.21        8.14      2.77 o 
  -4   2   6        1.37        1.33      1.80 o 
  -3   2   6      356.91      358.45      7.58 o 
  -2   2   6     1590.95     1578.51     33.59 o 
  -1   2   6       62.26       61.48      3.06 o 
   0   2   6      208.85      186.97      4.70 o 
   1   2   6      293.10      302.42      5.98 o 
   2   2   6      946.49     1028.94     12.58 o 
   3   2   6        2.68        3.83      1.29 o 
   4   2   6      402.15      398.77     16.33 o 
   5   2   6      725.80      704.85     23.85 o 
   6   2   6      228.17      222.96     14.69 o 
   7   2   6       23.01       18.93      6.85 o 
   8   2   6      152.78      155.03     14.03 o 
   9   2   6       50.11       62.00     11.75 o 
  -9   3   6        2.96        2.61      4.24 o 
  -8   3   6        1.25       -4.41      2.94 o 
  -7   3   6        0.81        4.24      3.59 o 
  -6   3   6      196.17      202.05     10.12 o 
  -5   3   6      270.57      284.69     11.10 o 
  -4   3   6        4.04        4.89      1.85 o 
  -3   3   6       10.47       10.38      2.04 o 
  -2   3   6       68.23       67.41      3.46 o 
  -1   3   6      637.34      637.06      9.87 o 
   0   3   6       12.16       14.91      1.87 o 
   1   3   6       14.12       18.83      2.17 o 
   2   3   6      131.46      154.56      5.13 o 
   3   3   6        2.01        0.87      1.17 o 
   4   3   6       13.31       11.53      2.28 o 
   5   3   6       70.85       93.01     10.77 o 
   6   3   6      167.43      135.45     12.40 o 
   7   3   6      110.48      122.39     14.03 o 
   8   3   6        0.26        2.61      5.87 o 
  -8   4   6        0.10       -2.28      3.26 o 
  -7   4   6       45.90       51.89      6.53 o 
  -6   4   6        8.16        6.20      3.59 o 
  -5   4   6        2.12        0.98      2.61 o 
  -4   4   6       71.08       68.53      5.87 o 
  -3   4   6        1.61        1.63      1.62 o 
  -2   4   6       14.58       16.14      2.18 o 
  -1   4   6       75.54       84.43      6.85 o 
   0   4   6      261.22      237.77      6.50 o 
   1   4   6       31.80       32.53      2.77 o 
   2   4   6      155.24      142.54      8.65 o 
   3   4   6      261.27      265.78     12.57 o 
   4   4   6      135.19      123.85      5.78 o 
   5   4   6      142.57      156.01     12.73 o 
   6   4   6       12.33       14.03      6.85 o 
   7   4   6        6.99        4.24      6.20 o 
   8   4   6        4.37        5.87      6.53 o 
  -8   5   6        1.26        3.92      4.24 o 
  -7   5   6       73.46       69.18      7.51 o 
  -6   5   6        3.82        4.57      3.59 o 
  -5   5   6       46.63       48.30      5.87 o 
  -4   5   6       56.55       65.27      6.20 o 
  -3   5   6      493.62      461.84     14.04 o 
  -2   5   6      251.57      251.19      8.65 o 
  -1   5   6       19.66       17.08      2.77 o 
   0   5   6      100.78       84.42      4.46 o 
   1   5   6       37.20       37.34      3.31 o 
   2   5   6        2.09        1.22      1.68 o 
   3   5   6        0.32       -1.67      1.49 o 
   4   5   6      333.27      309.68     15.02 o 
   5   5   6        9.98        7.61      2.63 o 
   6   5   6       38.41       34.92      9.14 o 
   7   5   6      120.14      116.51     15.01 o 
  -7   6   6        6.52        6.20      4.24 o 
  -6   6   6        0.89       -2.61      2.94 o 
  -5   6   6       15.39       18.27      4.57 o 
  -4   6   6        4.94       -0.33      2.94 o 
  -3   6   6        5.93        3.26      2.94 o 
  -2   6   6        5.52        0.00      2.61 o 
  -1   6   6       89.11       78.67      5.22 o 
   0   6   6      232.66      222.51      7.44 o 
   1   6   6       26.55       23.86      3.26 o 
   2   6   6       19.12       27.08      3.50 o 
   3   6   6        5.99        2.91      2.07 o 
   4   6   6      118.85      108.84     13.87 o 
   5   6   6       11.30        6.34      2.81 o 
   6   6   6        2.75        5.22      6.20 o 
   7   6   6        0.67        2.28      7.18 o 
  -6   7   6        1.84        9.79      4.24 o 
  -5   7   6        2.90       -0.98      3.26 o 
  -4   7   6        5.01        5.55      3.92 o 
  -3   7   6        4.99        0.65      2.94 o 
  -2   7   6       41.85       41.44      5.55 o 
  -1   7   6        3.33        3.26      2.94 o 
   0   7   6       79.48       68.53      6.53 o 
   1   7   6       24.12       22.84      3.44 o 
   2   7   6       22.02       26.66      3.80 o 
   3   7   6        7.00        5.55      2.72 o 
   4   7   6      261.76      262.30      9.96 o 
   5   7   6       43.61       42.38      9.46 o 
   6   7   6       32.60       40.46     10.44 o 
  -5   8   6        7.66        4.89      4.24 o 
  -4   8   6        1.46        5.22      3.92 o 
  -3   8   6       22.13       24.15      5.22 o 
  -2   8   6        1.27       -1.63      2.94 o 
  -1   8   6       32.96       25.13      4.89 o 
   0   8   6       32.43       33.28      5.22 o 
   1   8   6       69.28       76.36      7.18 o 
   2   8   6       21.40       22.73      4.04 o 
   3   8   6       19.42       16.54      5.87 o 
   4   8   6        0.00       -0.61      2.56 o 
   5   8   6        8.94        7.94      3.73 o 
  -4   9   6       22.33       15.99      4.89 o 
  -3   9   6        1.92       -3.92      2.61 o 
  -2   9   6        1.26        2.28      3.26 o 
  -1   9   6        0.69       -1.63      2.94 o 
   0   9   6       30.82       34.92      5.87 o 
   1   9   6        6.46       10.12      4.24 o 
   2   9   6        4.86        4.57      3.59 o 
   3   9   6       40.33       42.57      5.13 o 
  -1 -11   7       41.62       41.12      6.53 o 
  -4 -10   7        1.13      -11.09      9.14 o 
  -3 -10   7        9.91        5.22     10.12 o 
  -2 -10   7       17.89       18.27      4.89 o 
  -1 -10   7        1.90       -2.28      3.26 o 
   0 -10   7       20.94       21.54      4.57 o 
   1 -10   7       39.93       42.42      7.83 o 
   2 -10   7       24.89       26.76      6.85 o 
   3 -10   7        5.83        2.61      5.22 o 
   4 -10   7       71.28       43.08      9.14 o 
  -5  -9   7       22.25        3.92     10.44 o 
  -4  -9   7       32.33        8.16     10.12 o 
  -3  -9   7       13.41        5.55      8.81 o 
  -2  -9   7        4.27        1.66      2.75 o 
  -1  -9   7        1.37        3.26      3.26 o 
   0  -9   7       48.73       46.15      4.39 o 
   1  -9   7       47.78       50.58      7.83 o 
   2  -9   7       14.49       15.01      5.55 o 
   3  -9   7        3.57        2.28      4.57 o 
   4  -9   7       72.46       64.29     10.44 o 
   5  -9   7      129.63      111.62     14.03 o 
   6  -9   7        1.39       -0.33      5.55 o 
  -6  -8   7        7.82        2.28     10.12 o 
  -5  -8   7       21.38       14.03     10.44 o 
  -4  -8   7        2.69       -5.55      8.16 o 
  -3  -8   7       38.22       25.78     10.12 o 
  -2  -8   7      124.04      144.58      8.49 o 
  -1  -8   7        3.21        0.80      2.27 o 
   0  -8   7        3.05        3.03      2.35 o 
   1  -8   7        5.43       -1.31      3.26 o 
   2  -8   7       13.17        7.18      4.89 o 
   3  -8   7       86.81       87.46     10.77 o 
   4  -8   7        2.58        2.94      4.89 o 
   5  -8   7       14.57       14.03      6.85 o 
   6  -8   7        5.41        4.89      6.20 o 
  -7  -7   7       42.92       36.87     12.73 o 
  -6  -7   7        1.79        4.24      9.46 o 
  -5  -7   7        3.21        1.96      8.81 o 
  -4  -7   7       16.42       15.01      8.48 o 
  -3  -7   7       47.95       51.23     10.77 o 
  -2  -7   7      406.81      400.71     11.53 o 
  -1  -7   7        3.49        4.84      1.90 o 
   0  -7   7       37.26       40.59      3.41 o 
   1  -7   7       73.83       75.47      5.17 o 
   2  -7   7     1077.13     1086.82     28.45 o 
   3  -7   7       29.90       26.11      6.85 o 
   4  -7   7      115.00      131.85     11.75 o 
   5  -7   7       42.67       48.30      9.79 o 
   6  -7   7       33.19       46.99     10.12 o 
   7  -7   7        9.52       19.58      7.83 o 
  -7  -6   7        2.86       -6.53      8.48 o 
  -6  -6   7        1.03        1.31      9.14 o 
  -5  -6   7       56.98       46.01     11.10 o 
  -4  -6   7       24.76       16.32      8.81 o 
  -3  -6   7       39.64       43.08      9.79 o 
  -2  -6   7        3.35       -3.92      5.87 o 
  -1  -6   7       25.87       26.52      2.76 o 
   0  -6   7       22.44       25.63      2.48 o 
   1  -6   7       10.22       10.22      1.81 o 
   2  -6   7      203.07      193.41      6.81 o 
   3  -6   7       77.47       78.32     10.12 o 
   4  -6   7       12.35        7.51      6.20 o 
   5  -6   7        6.66        8.81      6.53 o 
   6  -6   7       24.59       37.85      9.14 o 
   7  -6   7       95.90      107.70     14.03 o 
   8  -6   7        0.01       -2.61      4.57 o 
  -8  -5   7       16.51        0.00      9.79 o 
  -7  -5   7        1.19       -4.89      7.83 o 
  -6  -5   7        0.73       -4.57      7.83 o 
  -5  -5   7      189.53      198.79     15.34 o 
  -4  -5   7      123.31      133.82     12.40 o 
  -3  -5   7       32.96       31.65      8.48 o 
  -2  -5   7      180.22      202.71     12.40 o 
  -1  -5   7      311.93      341.04     19.27 o 
   0  -5   7      166.12      152.24      4.28 o 
   1  -5   7       51.67       53.32      2.57 o 
   2  -5   7     1453.58     1514.06     19.97 o 
   3  -5   7       79.35       89.43      7.51 o 
   4  -5   7       18.93        9.79      5.87 o 
   5  -5   7      348.72      353.94     17.96 o 
   6  -5   7        0.80       -0.65      4.89 o 
   7  -5   7       32.51       34.59      8.81 o 
   8  -5   7       28.15       30.67      8.48 o 
  -8  -4   7       11.54        1.96      8.81 o 
  -7  -4   7      143.59      114.88     15.34 o 
  -6  -4   7        0.31       -4.24      7.18 o 
  -5  -4   7       50.51       56.46     10.44 o 
  -4  -4   7      288.33      264.79     15.35 o 
  -3  -4   7      228.85      253.01     13.71 o 
  -2  -4   7        3.09        6.20      5.22 o 
  -1  -4   7       27.88       27.65      4.89 o 
   0  -4   7      194.72      187.33      6.46 o 
   1  -4   7      189.63      184.40      6.18 o 
   2  -4   7       20.06       26.20      3.13 o 
   3  -4   7       87.41       76.74      4.53 o 
   4  -4   7      757.48      786.93     14.68 o 
   5  -4   7      211.43      218.71     13.71 o 
   6  -4   7       31.76       24.80      7.18 o 
   7  -4   7      491.21      476.13     21.88 o 
   8  -4   7        0.64        1.31      4.57 o 
  -9  -3   7       19.17        6.20     10.12 o 
  -8  -3   7       67.18       48.62     11.75 o 
  -7  -3   7        3.05        5.87      8.48 o 
  -6  -3   7       60.87       54.82     11.10 o 
  -5  -3   7      168.29      166.47     13.06 o 
  -4  -3   7      171.87      181.49     12.08 o 
  -3  -3   7       17.77       22.52      6.53 o 
  -2  -3   7      137.70      125.02      8.49 o 
  -1  -3   7        0.93        4.45      2.65 o 
   0  -3   7       60.02       62.81      4.03 o 
   1  -3   7      361.58      370.86     12.74 o 
   2  -3   7       19.64       18.22      7.67 o 
   3  -3   7      148.55      152.80      5.88 o 
   4  -3   7        9.88       10.19      2.77 o 
   5  -3   7        0.77        0.27      2.27 o 
   6  -3   7      179.92      178.14      8.27 o 
   7  -3   7        2.05       -2.28      3.92 o 
   8  -3   7       54.83       47.97      9.14 o 
   9  -3   7        8.12        1.31      5.22 o 
  -9  -2   7        0.15       -2.04      2.79 o 
  -8  -2   7        8.39       11.48      3.58 o 
  -7  -2   7        1.51        4.24      7.50 o 
  -6  -2   7       19.82       13.71      8.16 o 
  -5  -2   7       50.95       46.34      8.81 o 
  -4  -2   7        0.01       -1.63      5.22 o 
  -3  -2   7        0.76       -5.38      3.59 o 
  -2  -2   7      366.16      348.18     12.41 o 
  -1  -2   7       65.41       58.75      5.55 o 
   0  -2   7     1983.34     2054.69     22.74 o 
   1  -2   7     1319.50     1359.06     17.47 o 
   2  -2   7      199.04      195.93      6.22 o 
   3  -2   7      121.62      108.93      5.01 o 
   4  -2   7      984.15     1024.45     16.86 o 
   5  -2   7       80.83       87.35      6.18 o 
   6  -2   7        0.23       -2.08      3.43 o 
   7  -2   7        3.64        1.84      3.11 o 
   8  -2   7        5.96        5.87      5.55 o 
  -9  -1   7       16.88       20.53      4.64 o 
  -8  -1   7        5.51        7.95      3.29 o 
  -7  -1   7        0.01       -2.24      2.77 o 
  -6  -1   7       66.60       77.35     12.56 o 
  -5  -1   7       48.11       63.34     13.71 o 
  -4  -1   7       10.03        9.82      2.45 o 
  -3  -1   7       18.03       10.52      2.04 o 
  -2  -1   7      152.39      151.70      4.64 o 
  -1  -1   7      702.99      739.72      9.48 o 
   0  -1   7     2217.88     2315.95     24.38 o 
   1  -1   7      489.92      529.49     10.62 o 
   2  -1   7       49.30       49.28      3.34 o 
   3  -1   7       76.45       79.52      5.06 o 
   4  -1   7      786.08      786.13     14.43 o 
   5  -1   7      116.80      106.31      6.85 o 
   6  -1   7       91.79       96.05      9.95 o 
   7  -1   7      110.56      121.35      7.37 o 
   8  -1   7       73.17       81.58     11.10 o 
  -9   0   7       37.91       44.05      6.53 o 
  -8   0   7       14.07       18.55      3.99 o 
  -7   0   7       15.61       17.29      3.69 o 
  -6   0   7       24.80       28.34      4.57 o 
  -5   0   7        0.44       -0.68      2.28 o 
  -4   0   7      203.85      224.66     10.12 o 
  -3   0   7        8.78       10.20      2.01 o 
  -2   0   7       66.54       62.53      3.26 o 
  -1   0   7      132.16      149.20      6.37 o 
   0   0   7        8.51        7.05      1.19 o 
   1   0   7       14.85       18.37      4.24 o 
   2   0   7       27.44       33.14      3.23 o 
   3   0   7      201.70      218.87      6.88 o 
   4   0   7       56.68       64.44      4.90 o 
   5   0   7      149.24      156.14      6.88 o 
   6   0   7       49.84       67.43      6.36 o 
   7   0   7      180.31      157.98     12.73 o 
   8   0   7       58.67       56.46     10.12 o 
   9   0   7       38.36       46.66      9.79 o 
  -9   1   7        0.03       -2.28      3.59 o 
  -8   1   7       14.88       16.64      4.89 o 
  -7   1   7        6.25       11.09      4.89 o 
  -6   1   7        2.54        2.20      2.94 o 
  -5   1   7       28.51       22.12      3.75 o 
  -4   1   7       28.52       34.15      7.67 o 
  -3   1   7       63.51       59.10      3.61 o 
  -2   1   7        2.39        2.84      1.63 o 
  -1   1   7      365.63      404.03     11.11 o 
   0   1   7      791.96      774.97     29.92 o 
   1   1   7      139.63      134.03      4.24 o 
   2   1   7      175.19      185.04      3.78 o 
   3   1   7       74.58       62.67      4.15 o 
   4   1   7       43.86       47.82      6.69 o 
   5   1   7     1056.28     1033.23     28.45 o 
   6   1   7        9.16        1.96      4.24 o 
   7   1   7        1.85        7.18      4.89 o 
   8   1   7        8.10        3.92      5.22 o 
   9   1   7        0.01       -2.28      5.22 o 
  -9   2   7       14.09       12.73      4.89 o 
  -8   2   7        0.49        1.31      3.59 o 
  -7   2   7      171.02      199.43     11.10 o 
  -6   2   7        2.31        4.57      3.26 o 
  -5   2   7       94.35       99.35      8.49 o 
  -4   2   7      170.12      179.83      6.09 o 
  -3   2   7      349.10      337.75     10.29 o 
  -2   2   7      177.81      164.37      5.25 o 
  -1   2   7      133.79      129.25      5.39 o 
   0   2   7       63.87       56.60      2.89 o 
   1   2   7       40.39       45.93      2.94 o 
   2   2   7       51.24       49.82      2.89 o 
   3   2   7       54.38       56.72      2.68 o 
   4   2   7      112.18      115.21      9.46 o 
   5   2   7      416.70      375.54     17.96 o 
   6   2   7       39.67       50.91      8.81 o 
   7   2   7       14.96       31.00      7.83 o 
   8   2   7       49.22       39.49      9.46 o 
  -8   3   7        0.03        2.94      3.59 o 
  -7   3   7       23.08       20.88      4.89 o 
  -6   3   7       29.51       35.24      5.22 o 
  -5   3   7       68.64       58.74      5.87 o 
  -4   3   7       31.17       33.35      6.36 o 
  -3   3   7      705.06      753.10     12.22 o 
  -2   3   7      231.05      228.91      6.22 o 
  -1   3   7       19.47       21.35      2.41 o 
   0   3   7        2.32        2.86      1.33 o 
   1   3   7      309.76      285.20      6.71 o 
   2   3   7        8.21        9.87      2.45 o 
   3   3   7        0.01        1.63      1.46 o 
   4   3   7       48.98       55.75      4.90 o 
   5   3   7      366.34      347.09     17.96 o 
   6   3   7        0.19       -4.89      3.26 o 
   7   3   7        7.60       15.66      7.51 o 
   8   3   7       15.74       11.42      7.18 o 
  -8   4   7        3.19        1.96      3.92 o 
  -7   4   7       81.90      109.00      8.81 o 
  -6   4   7        0.92        2.28      3.26 o 
  -5   4   7        5.36        3.92      3.26 o 
  -4   4   7       22.15       22.52      4.24 o 
  -3   4   7      382.25      348.24      8.19 o 
  -2   4   7       23.71       30.17      2.97 o 
  -1   4   7      179.75      175.14      5.76 o 
   0   4   7       46.25       45.84      3.37 o 
   1   4   7      134.51      146.56      6.69 o 
   2   4   7      235.17      234.24      7.01 o 
   3   4   7      360.88      329.42     12.90 o 
   4   4   7      163.43      152.37     10.93 o 
   5   4   7       14.65       21.21      6.85 o 
   6   4   7       59.81       65.92     11.10 o 
   7   4   7        0.75        1.63      5.87 o 
  -7   5   7        3.47        4.57      3.92 o 
  -6   5   7       23.84       26.11      5.22 o 
  -5   5   7        1.76        0.98      2.94 o 
  -4   5   7        3.04        5.22      3.26 o 
  -3   5   7       74.28       72.78      6.20 o 
  -2   5   7      349.98      350.63     17.80 o 
  -1   5   7       24.93       28.06      3.21 o 
   0   5   7       12.65       12.45      2.41 o 
   1   5   7        0.08       -0.46      1.63 o 
   2   5   7       12.90       13.38      2.72 o 
   3   5   7       37.05       43.65      3.95 o 
   4   5   7       18.45       26.72      3.73 o 
   5   5   7        0.67       -0.65      4.89 o 
   6   5   7      115.44      111.29     14.03 o 
   7   5   7       24.95       35.57     10.12 o 
  -7   6   7        0.01       -1.63      3.59 o 
  -6   6   7        0.41        7.50      3.92 o 
  -5   6   7        0.52        0.65      3.26 o 
  -4   6   7        7.26        7.18      3.59 o 
  -3   6   7      101.79      120.10      8.16 o 
  -2   6   7      126.36      107.05      7.51 o 
  -1   6   7      110.50      111.89      5.52 o 
   0   6   7       27.78       31.94      3.61 o 
   1   6   7        0.33       -1.11      1.87 o 
   2   6   7       57.26       64.99      7.67 o 
   3   6   7       98.36      100.89      9.46 o 
   4   6   7      173.02      182.25      7.85 o 
   5   6   7       62.14       70.16     11.42 o 
   6   6   7        0.04        4.89      6.85 o 
  -6   7   7       10.12       20.23      5.22 o 
  -5   7   7        0.23        0.33      3.26 o 
  -4   7   7       31.82       22.84      4.89 o 
  -3   7   7       53.69       52.21      6.20 o 
  -2   7   7        0.08       -2.94      2.61 o 
  -1   7   7        6.82        5.87      3.26 o 
   0   7   7       13.76       14.03      3.92 o 
   1   7   7       81.69       86.12      5.67 o 
   2   7   7       13.00       19.33      3.56 o 
   3   7   7      135.17      133.30      7.00 o 
   4   7   7       16.46       23.21      3.95 o 
   5   7   7       33.47       38.20      5.04 o 
  -5   8   7        0.79        2.28      3.59 o 
  -4   8   7        0.00       -0.98      3.26 o 
  -3   8   7        0.01        3.26      3.59 o 
  -2   8   7        7.41        5.87      3.59 o 
  -1   8   7       33.38       31.33      5.22 o 
   0   8   7       15.14       14.36      4.24 o 
   1   8   7       23.80       24.15      4.89 o 
   2   8   7        1.70        3.11      2.77 o 
   3   8   7       11.50        7.06      3.15 o 
   4   8   7        0.70        1.52      2.89 o 
  -3   9   7        0.02        3.26      3.59 o 
  -2   9   7        6.80       10.12      4.24 o 
  -1   9   7       59.40       56.78      7.18 o 
   0   9   7       14.73       12.07      4.57 o 
   1   9   7       15.75       25.45      5.22 o 
   2   9   7        0.20        0.33      3.26 o 
  -3 -10   8       13.59       26.43     11.42 o 
  -2 -10   8        5.48        8.16      4.24 o 
   1 -10   8        2.09        2.94      4.89 o 
   2 -10   8        9.20        1.63      4.57 o 
   3 -10   8       82.05       69.84     10.44 o 
   4 -10   8        0.01       -5.55      4.24 o 
  -5  -9   8       26.94        6.20     10.77 o 
  -4  -9   8        1.74       -0.98      9.14 o 
  -3  -9   8        4.28       -2.61      8.16 o 
  -2  -9   8        7.52       -3.26      7.18 o 
   0  -9   8        6.16        3.59      4.24 o 
   1  -9   8        3.26        3.26      4.24 o 
   2  -9   8       48.08       51.23      8.48 o 
   3  -9   8       13.92       10.12      5.22 o 
   4  -9   8       83.17       83.87     11.75 o 
   5  -9   8       88.59       79.30     12.07 o 
  -6  -8   8       28.14       10.44     11.42 o 
  -5  -8   8        8.80      -12.07      8.16 o 
  -4  -8   8       20.29       22.84      9.79 o 
  -3  -8   8       66.73       82.89     12.73 o 
  -2  -8   8        6.89        8.81      7.83 o 
  -1  -8   8      142.28      143.71      5.51 o 
   0  -8   8       85.09       81.91      8.16 o 
   1  -8   8       33.70       25.78      6.20 o 
   2  -8   8        7.82        7.18      4.89 o 
   3  -8   8      111.25      104.76     10.44 o 
   4  -8   8       16.14       19.90      7.18 o 
   5  -8   8        2.19        2.61      6.20 o 
   6  -8   8       10.28        9.14      7.18 o 
  -6  -7   8        6.95       -4.89      8.81 o 
  -5  -7   8        5.75        5.55      9.46 o 
  -4  -7   8        0.83        2.94      8.16 o 
  -3  -7   8        0.01       -2.94      7.18 o 
  -2  -7   8      324.13      354.57     16.98 o 
  -1  -7   8        8.19        9.34      2.28 o 
   0  -7   8       11.82        6.27      3.34 o 
   1  -7   8       78.59       83.91      5.71 o 
   2  -7   8      248.04      244.84     13.38 o 
   3  -7   8      115.02      120.10     10.77 o 
   4  -7   8       16.08       17.62      6.85 o 
   5  -7   8       55.47       66.25     11.10 o 
   6  -7   8       54.15       47.97     10.12 o 
   7  -7   8        5.16        2.94      6.20 o 
  -7  -6   8       18.17       -2.28      9.14 o 
  -6  -6   8        0.22       -6.85      7.83 o 
  -5  -6   8        6.45       -8.81      7.18 o 
  -4  -6   8        1.41       -7.18      7.50 o 
  -3  -6   8      172.19      174.95     13.71 o 
  -2  -6   8      136.02      140.67     11.10 o 
  -1  -6   8       16.56       16.38      7.67 o 
   0  -6   8        9.21       13.13      4.24 o 
   1  -6   8      629.57      643.09     12.98 o 
   2  -6   8       16.38       19.60      4.57 o 
   3  -6   8       42.91       53.52      8.81 o 
   4  -6   8        9.14       11.09      6.20 o 
   5  -6   8       18.43       17.62      6.85 o 
   6  -6   8       40.65       40.14      9.14 o 
   7  -6   8        0.98       -1.96      5.55 o 
  -8  -5   8        0.25       -1.96      8.81 o 
  -7  -5   8        1.51        7.18      9.14 o 
  -6  -5   8        7.00       -1.31      7.83 o 
  -5  -5   8       78.04       61.35     11.42 o 
  -4  -5   8      186.70      176.59     14.04 o 
  -3  -5   8      281.74      306.89     16.00 o 
  -2  -5   8        0.02       -2.61      4.89 o 
  -1  -5   8      369.89      365.31      9.93 o 
   0  -5   8        6.90        2.61      2.77 o 
   1  -5   8      231.00      210.05      7.34 o 
   2  -5   8      126.90      154.54      6.35 o 
   3  -5   8      177.31      186.42      6.88 o 
   4  -5   8       21.31       22.52      6.85 o 
   5  -5   8        7.34        1.63      4.89 o 
   6  -5   8        0.00        0.00      4.57 o 
   7  -5   8       44.86       51.56     10.12 o 
   8  -5   8        6.51        3.59      5.87 o 
  -8  -4   8        2.03       -7.83      8.16 o 
  -7  -4   8       15.72       19.90      9.79 o 
  -6  -4   8        2.25       -3.92      7.50 o 
  -5  -4   8       34.70       24.80      8.81 o 
  -4  -4   8       82.55       83.55     11.10 o 
  -3  -4   8       16.16        8.81      6.53 o 
  -2  -4   8       11.35       12.40      5.22 o 
  -1  -4   8       16.46       15.09      6.69 o 
   0  -4   8       22.70       35.49      5.06 o 
   1  -4   8      384.60      377.53      9.30 o 
   2  -4   8       58.54       65.39      6.36 o 
   3  -4   8      143.57      141.65      6.03 o 
   4  -4   8       99.56      108.24      5.79 o 
   5  -4   8       48.68       53.84      8.81 o 
   6  -4   8      209.06      197.16     14.04 o 
   7  -4   8        0.14       -0.98      4.89 o 
   8  -4   8        7.11        5.22      5.55 o 
  -8  -3   8        0.67        0.33      8.48 o 
  -7  -3   8       20.88        9.46      8.48 o 
  -6  -3   8       90.14      114.55     13.38 o 
  -5  -3   8       57.88       81.91     11.10 o 
  -4  -3   8      124.41      137.41     11.10 o 
  -3  -3   8      102.16       97.26      8.81 o 
  -2  -3   8        5.12        4.57      4.57 o 
  -1  -3   8        6.05        2.28      3.59 o 
   0  -3   8       75.11       81.68      4.73 o 
   1  -3   8       29.92       38.63      3.84 o 
   2  -3   8       30.77       31.65     11.26 o 
   3  -3   8      227.10      198.41      6.97 o 
   4  -3   8     1019.52      990.03     17.13 o 
   5  -3   8       18.74       25.70      4.23 o 
   6  -3   8       36.63       42.50      5.25 o 
   7  -3   8       27.12       43.07      8.81 o 
   8  -3   8       86.94       98.88     12.40 o 
  -8  -2   8       26.97       27.01      4.64 o 
  -7  -2   8        0.06        0.24      2.44 o 
  -6  -2   8        0.39       -2.61      6.53 o 
  -5  -2   8        2.40        3.92      6.53 o 
  -4  -2   8       95.20       98.89     10.12 o 
  -3  -2   8      166.95      146.89      9.47 o 
  -2  -2   8       40.18       34.59      5.87 o 
  -1  -2   8        4.77        3.31      1.21 o 
   0  -2   8      899.75      941.73     14.80 o 
   1  -2   8      288.90      274.88      7.73 o 
   2  -2   8        9.41        9.79      2.41 o 
   3  -2   8      243.60      245.25      7.61 o 
   4  -2   8       18.14       20.90      3.61 o 
   5  -2   8       26.48       23.68      4.23 o 
   6  -2   8       98.16       99.31      7.24 o 
   7  -2   8       28.48       32.93      5.06 o 
   8  -2   8        0.03        0.00      5.22 o 
  -9  -1   8       14.69       14.48      4.49 o 
  -8  -1   8       19.34       25.31      4.64 o 
  -7  -1   8        0.87        5.22      2.92 o 
  -6  -1   8      164.57      180.09      7.36 o 
  -5  -1   8      210.45      208.43      8.00 o 
  -4  -1   8        2.91        3.72      3.43 o 
  -3  -1   8       14.31       10.12      2.07 o 
  -2  -1   8       41.60       40.63      2.85 o 
  -1  -1   8        5.73       10.32      1.72 o 
   0  -1   8      134.44      159.97      3.80 o 
   1  -1   8      209.99      224.45      6.93 o 
   2  -1   8       39.76       41.75      3.76 o 
   3  -1   8        2.92        0.46      1.87 o 
   4  -1   8      127.05      133.19      6.22 o 
   5  -1   8      414.10      393.91     11.15 o 
   6  -1   8        2.45        1.20      2.66 o 
   7  -1   8        1.34        6.53      4.89 o 
   8  -1   8       66.60       62.98     10.44 o 
  -9   0   8        0.73        0.65      3.59 o 
  -8   0   8       11.51       13.31      3.69 o 
  -7   0   8       39.38       48.70      4.89 o 
  -6   0   8       29.94       28.38      3.85 o 
  -5   0   8       50.46       59.20      4.59 o 
  -4   0   8        2.87        3.92      2.04 o 
  -3   0   8       13.42       14.80      2.47 o 
  -2   0   8      364.60      385.92      7.73 o 
  -1   0   8      298.83      330.19      6.58 o 
   0   0   8        2.89        3.48      1.17 o 
   1   0   8      281.66      276.61      7.62 o 
   2   0   8      304.51      297.38      7.84 o 
   3   0   8        0.05        0.48      1.87 o 
   4   0   8      592.02      598.51     12.63 o 
   5   0   8      276.48      266.94      9.01 o 
   6   0   8      136.47      117.17     10.44 o 
   7   0   8      197.57      199.43     14.36 o 
   8   0   8        1.89        2.61      5.87 o 
  -8   1   8        0.03        3.26      3.59 o 
  -7   1   8        0.12       -0.33      2.94 o 
  -6   1   8        1.96        1.90      2.66 o 
  -5   1   8        1.77       -0.96      2.01 o 
  -4   1   8        0.00        0.34      1.93 o 
  -3   1   8      210.90      219.91      6.35 o 
  -2   1   8      201.67      195.21      7.18 o 
  -1   1   8      112.67      121.30      4.29 o 
   0   1   8      133.82      131.81      4.10 o 
   1   1   8      190.81      203.58      4.57 o 
   2   1   8       55.43       66.39      5.55 o 
   3   1   8      124.01      117.22      7.18 o 
   4   1   8       73.75       73.42      6.04 o 
   5   1   8       76.75       98.56     10.44 o 
   6   1   8      141.54      119.78     11.10 o 
   7   1   8       25.21       22.84      7.51 o 
   8   1   8        1.17        1.31      5.22 o 
  -8   2   8        6.85        5.22      4.24 o 
  -7   2   8        8.40       15.01      4.89 o 
  -6   2   8       43.24       56.45      6.20 o 
  -5   2   8       12.42       10.65      2.82 o 
  -4   2   8        5.66       11.58      2.51 o 
  -3   2   8       61.10       74.65      4.23 o 
  -2   2   8       94.31      101.96      4.55 o 
  -1   2   8       89.02       85.41      3.84 o 
   0   2   8       28.27       31.38      3.75 o 
   1   2   8      113.54       98.61      5.06 o 
   2   2   8      185.93      209.24     10.77 o 
   3   2   8      142.33      131.86      9.47 o 
   4   2   8     1257.91     1156.58     30.09 o 
   5   2   8        8.47        8.81      4.89 o 
   6   2   8      127.30      112.27     12.40 o 
   7   2   8       43.53       31.65      8.48 o 
   8   2   8      113.73      122.38     15.01 o 
  -8   3   8        4.90        2.61      3.92 o 
  -7   3   8        3.38       10.44      4.57 o 
  -6   3   8        0.65        5.22      3.59 o 
  -5   3   8        7.50        8.16      3.59 o 
  -4   3   8       38.25       45.64      8.81 o 
  -3   3   8       88.36       92.23      4.69 o 
  -2   3   8       56.93       68.96      7.18 o 
  -1   3   8       11.28       10.34      2.11 o 
   0   3   8       12.81       16.34      2.45 o 
   1   3   8       14.08       12.30      1.97 o 
   2   3   8        0.02       -0.53      1.38 o 
   3   3   8       55.22       56.13      7.83 o 
   4   3   8      190.63      178.88     12.40 o 
   5   3   8       50.82       45.36      8.81 o 
   6   3   8       95.35       93.99     12.08 o 
   7   3   8       25.21       30.02      9.14 o 
  -8   4   8       63.61       61.68      7.83 o 
  -7   4   8        4.24        2.61      3.59 o 
  -6   4   8       42.55       30.67      5.55 o 
  -5   4   8        8.66       11.75      3.92 o 
  -4   4   8       65.86       62.98      6.20 o 
  -3   4   8      266.91      255.74      7.50 o 
  -2   4   8       58.96       66.24      4.13 o 
  -1   4   8        1.32        0.98      1.62 o 
   0   4   8        0.25       -0.65      1.57 o 
   1   4   8      113.78      118.05      5.07 o 
   2   4   8      259.58      275.57     11.75 o 
   3   4   8       70.76       75.06      9.14 o 
   4   4   8       57.98       50.26      8.81 o 
   5   4   8       38.19       40.79      8.81 o 
   6   4   8       22.92       21.86      8.16 o 
   7   4   8        0.33       -3.59      5.22 o 
  -7   5   8        1.28       -0.98      3.26 o 
  -6   5   8        2.12        0.33      3.59 o 
  -5   5   8        9.54        8.16      3.92 o 
  -4   5   8       32.08       24.15      4.89 o 
  -3   5   8       67.88       88.76      7.18 o 
  -2   5   8       34.36       31.28      9.95 o 
  -1   5   8        3.48        4.74      2.18 o 
   0   5   8        1.09        0.33      1.63 o 
   1   5   8        9.86       14.97      2.61 o 
   2   5   8       13.58       13.04      4.24 o 
   3   5   8        4.40        3.26      2.04 o 
   4   5   8       54.55       53.19      9.46 o 
   5   5   8       15.23       11.42      6.20 o 
   6   5   8       33.78       47.32     10.77 o 
  -6   6   8        2.93        5.55      4.24 o 
  -5   6   8        6.22        4.24      3.59 o 
  -4   6   8      110.00      117.49      8.49 o 
  -3   6   8        8.15        6.85      3.59 o 
  -2   6   8       26.33       16.97      4.24 o 
  -1   6   8       65.85       69.18      6.53 o 
   0   6   8       27.39       30.89      3.74 o 
   1   6   8       14.52       14.93      2.96 o 
   2   6   8       22.36       31.78      4.89 o 
   3   6   8      314.21      305.17      9.72 o 
   4   6   8       52.95       62.98     10.77 o 
   5   6   8       14.62       15.66      7.51 o 
   6   6   8        6.52        6.53      7.18 o 
  -5   7   8        1.62        7.83      4.24 o 
  -4   7   8       22.62       18.93      4.89 o 
  -3   7   8      122.72      109.33      8.49 o 
  -2   7   8        0.25        1.31      3.26 o 
  -1   7   8       19.23       13.38      3.92 o 
   0   7   8       20.23       22.52      4.57 o 
   1   7   8        0.77        3.08      3.59 o 
   2   7   8       59.82       71.11      8.32 o 
   3   7   8      146.53      148.55      7.41 o 
   4   7   8       18.12       18.93      8.16 o 
  -4   8   8       14.50       21.21      5.22 o 
  -3   8   8        3.08        1.96      3.26 o 
  -2   8   8        0.37        5.22      3.92 o 
  -1   8   8        0.28        1.63      3.26 o 
   0   8   8        1.16        1.63      3.26 o 
   1   8   8       26.95       24.80      5.22 o 
   2   8   8        3.40        3.15      2.85 o 
   3   8   8       59.39       58.69      5.63 o 
   1 -10   9       33.21       28.72      7.18 o 
   2 -10   9       39.49       24.80      7.18 o 
   3 -10   9        5.08        2.28      5.22 o 
  -4  -9   9        0.01        0.33      8.48 o 
  -3  -9   9        4.49        8.48      8.81 o 
  -2  -9   9       29.41       27.41      8.81 o 
  -1  -9   9        8.97        2.94      4.57 o 
   0  -9   9       17.66       12.07      5.55 o 
   1  -9   9        2.55       -1.96      3.92 o 
   2  -9   9       17.37       17.95      6.20 o 
   3  -9   9        6.25        0.65      4.57 o 
   4  -9   9      150.85      158.62     13.71 o 
   5  -9   9       24.13       16.64      7.51 o 
  -5  -8   9        2.31       -5.87      8.81 o 
  -4  -8   9       52.40       50.58     11.75 o 
  -3  -8   9        0.16        0.00      7.18 o 
  -2  -8   9        0.95        5.55      6.20 o 
  -1  -8   9      180.24      191.51     11.59 o 
   0  -8   9       11.28        8.52      3.43 o 
   1  -8   9        6.43        1.31      4.24 o 
   2  -8   9       39.89       32.63      7.18 o 
   3  -8   9       13.68        9.14      5.55 o 
   4  -8   9       17.33       11.09      6.53 o 
   5  -8   9        5.05        0.00      5.22 o 
   6  -8   9        0.21        0.00      6.20 o 
  -6  -7   9        0.07        1.63      9.14 o 
  -5  -7   9        1.69        0.33      8.81 o 
  -4  -7   9        7.07       10.44      8.48 o 
  -3  -7   9      114.80      113.90     13.05 o 
  -2  -7   9        8.35        4.24      6.20 o 
  -1  -7   9        8.61        7.35      3.67 o 
   0  -7   9        1.73        2.04      3.11 o 
   1  -7   9      372.45      371.01     21.88 o 
   2  -7   9       13.81        5.87      4.89 o 
   3  -7   9       25.29       18.27      6.53 o 
   4  -7   9      213.50      244.16     15.67 o 
   5  -7   9       27.05       31.65      8.81 o 
   6  -7   9       32.54       32.63      9.14 o 
  -7  -6   9       15.48       15.99     10.44 o 
  -6  -6   9       30.29       21.21     10.12 o 
  -5  -6   9        1.11        2.94      8.16 o 
  -4  -6   9       17.69       16.64      8.48 o 
  -3  -6   9       41.15       35.90      8.81 o 
  -2  -6   9       29.89       30.02      7.51 o 
  -1  -6   9        5.06        5.74      3.53 o 
   0  -6   9      123.24       96.10      5.88 o 
   1  -6   9        2.76        4.10      2.82 o 
   2  -6   9      294.67      307.79      9.33 o 
   3  -6   9        0.01       -4.24      4.24 o 
   4  -6   9        1.64       -0.33      5.22 o 
   5  -6   9       31.13       42.42      9.14 o 
   6  -6   9      207.19      208.90     15.67 o 
   7  -6   9        3.57        2.94      5.55 o 
  -7  -5   9       17.29        0.98      8.48 o 
  -6  -5   9        8.40       12.07      9.14 o 
  -5  -5   9        7.31        8.16      8.16 o 
  -4  -5   9       52.36       61.35     10.44 o 
  -3  -5   9      360.37      386.93     17.31 o 
  -2  -5   9      177.79      166.80     11.42 o 
  -1  -5   9       31.00       33.25     10.93 o 
   0  -5   9       20.00       22.15      3.90 o 
   1  -5   9      440.66      431.16     13.23 o 
   2  -5   9      169.88      175.12      9.30 o 
   3  -5   9       53.62       64.46      4.89 o 
   4  -5   9        9.80        1.63      5.55 o 
   5  -5   9       35.11       60.04     10.12 o 
   6  -5   9        1.25       -0.33      4.89 o 
   7  -5   9        2.26       -0.98      5.22 o 
  -8  -4   9       18.17       18.27      9.79 o 
  -7  -4   9       18.08       25.45      9.46 o 
  -6  -4   9        3.00        0.98      7.51 o 
  -5  -4   9        3.83       -7.83      6.20 o 
  -4  -4   9        4.94       -2.94      5.87 o 
  -3  -4   9       19.21       23.49      7.18 o 
  -2  -4   9       18.96       18.27      6.20 o 
  -1  -4   9       21.57       14.35      5.06 o 
   0  -4   9      944.98      917.89     25.18 o 
   1  -4   9      138.68      124.54      5.99 o 
   2  -4   9      227.92      204.29     14.85 o 
   3  -4   9       32.43       38.53      5.87 o 
   4  -4   9       65.95       62.69      5.37 o 
   5  -4   9       41.05       34.26      7.51 o 
   6  -4   9      123.77      127.61     11.42 o 
   7  -4   9       16.96       12.40      6.85 o 
   8  -4   9       15.83       15.01      7.18 o 
  -8  -3   9        0.25       -0.24      2.75 o 
  -7  -3   9       21.01       15.66      8.48 o 
  -6  -3   9       72.84       96.92     12.40 o 
  -5  -3   9      103.27      105.42     11.75 o 
  -4  -3   9      223.78      221.33     13.06 o 
  -3  -3   9       32.57       29.04      6.85 o 
  -2  -3   9       59.66       48.95      7.18 o 
  -1  -3   9       27.39       15.99      4.57 o 
   0  -3   9        9.89       12.40      3.06 o 
   1  -3   9       23.91       30.39      4.73 o 
   2  -3   9       49.43       50.31     16.48 o 
   3  -3   9       26.54       25.75      3.76 o 
   4  -3   9      364.12      366.22     10.46 o 
   5  -3   9      510.77      480.61     30.37 o 
   6  -3   9       58.30       72.37      9.95 o 
   7  -3   9      105.02      102.48     11.75 o 
   8  -3   9       43.21       39.49      8.81 o 
  -8  -2   9       21.14       18.78      5.87 o 
  -7  -2   9        8.38       10.59      3.40 o 
  -6  -2   9       17.05       14.07      3.44 o 
  -5  -2   9      105.30      108.76      8.81 o 
  -4  -2   9        4.28        7.57      6.36 o 
  -3  -2   9       40.65       44.17      3.47 o 
  -2  -2   9        4.26        4.24      1.75 o 
  -1  -2   9      294.29      307.91     12.41 o 
   0  -2   9      271.64      281.59      8.42 o 
   1  -2   9        2.48        0.51      2.04 o 
   2  -2   9       13.47       16.49      3.06 o 
   3  -2   9      517.76      514.80     18.29 o 
   4  -2   9      219.62      214.69      8.08 o 
   5  -2   9        6.36        3.85      2.89 o 
   6  -2   9        0.24        2.18      2.89 o 
   7  -2   9        3.98        0.73      3.34 o 
  -8  -1   9        7.41        2.75      3.15 o 
  -7  -1   9       45.42       50.07      5.07 o 
  -6  -1   9       28.92       37.40      4.53 o 
  -5  -1   9        3.76        4.09      5.06 o 
  -4  -1   9       25.33       29.06      3.40 o 
  -3  -1   9        0.45        0.79      1.51 o 
  -2  -1   9       32.22       35.81      2.85 o 
  -1  -1   9      254.50      238.99     11.10 o 
   0  -1   9        1.66        1.96      2.94 o 
   1  -1   9       18.16       14.03      4.41 o 
   2  -1   9      251.65      233.77      7.62 o 
   3  -1   9      387.16      395.29     10.15 o 
   4  -1   9       28.96       24.99      4.41 o 
   5  -1   9      157.83      142.76      8.81 o 
   6  -1   9       18.72       16.97      4.15 o 
   7  -1   9       34.70       41.44      8.16 o 
   8  -1   9       27.87       25.13      7.83 o 
  -8   0   9        1.85        4.24      3.92 o 
  -7   0   9       13.93       19.37      3.98 o 
  -6   0   9       24.50       40.88      4.46 o 
  -5   0   9        0.51        1.26      2.52 o 
  -4   0   9       15.10        8.57      3.75 o 
  -3   0   9      102.86      114.97      5.01 o 
  -2   0   9        0.02        0.77      1.43 o 
  -1   0   9      759.17      799.30     22.72 o 
   0   0   9        7.44        4.89      2.94 o 
   1   0   9      112.99      101.83      7.18 o 
   2   0   9      176.23      183.29      6.81 o 
   3   0   9       26.65       27.88      3.80 o 
   4   0   9        0.18        3.95      2.88 o 
   5   0   9        1.00       -0.77      2.74 o 
   6   0   9      179.45      162.55     12.40 o 
   7   0   9       76.97       94.31     12.07 o 
   8   0   9        1.92       -0.65      4.89 o 
  -8   1   9        7.37        6.53      4.24 o 
  -7   1   9        3.83        2.28      3.59 o 
  -6   1   9        8.02       12.82      3.37 o 
  -5   1   9        0.00        4.15      2.61 o 
  -4   1   9       23.74       23.63      3.20 o 
  -3   1   9       33.12       39.76      3.44 o 
  -2   1   9       59.56       62.59      6.36 o 
  -1   1   9       28.13       27.84      3.26 o 
   0   1   9      134.93      132.84      8.16 o 
   1   1   9      190.42      197.82      9.79 o 
   2   1   9       87.08       86.81      7.18 o 
   3   1   9       16.31       13.13      3.29 o 
   4   1   9      365.75      392.81     17.31 o 
   5   1   9       43.14       43.08      8.16 o 
   6   1   9       13.02        3.92      4.89 o 
   7   1   9        3.01        7.18      5.87 o 
   8   1   9        0.22        0.00      5.22 o 
  -8   2   9       22.65       18.60      5.55 o 
  -7   2   9        2.73        1.63      3.59 o 
  -6   2   9        0.00       -0.98      2.94 o 
  -5   2   9       63.50       72.64      5.01 o 
  -4   2   9        0.01       -2.65      1.80 o 
  -3   2   9       38.67       38.81      3.61 o 
  -2   2   9       20.17       20.83      2.82 o 
  -1   2   9        0.19       -1.58      1.63 o 
   0   2   9        0.75        0.58      1.38 o 
   1   2   9       47.57       38.18      5.55 o 
   2   2   9       70.76       59.40      7.18 o 
   3   2   9      697.30      700.52     22.54 o 
   4   2   9        2.65       -0.65      3.59 o 
   5   2   9       81.09       88.44     10.77 o 
   6   2   9       29.20       41.12      8.81 o 
   7   2   9       24.06       26.76      8.48 o 
  -7   3   9       28.92       30.67      5.87 o 
  -6   3   9        3.36        6.20      3.92 o 
  -5   3   9        0.09        2.28      3.26 o 
  -4   3   9       34.29       43.02      3.99 o 
  -3   3   9        7.64        5.38      2.31 o 
  -2   3   9        2.87        4.45      1.95 o 
  -1   3   9       63.54       71.40      4.31 o 
   0   3   9       30.88       29.76      2.96 o 
   1   3   9      120.82      110.64      8.49 o 
   2   3   9       29.29       32.31      6.20 o 
   3   3   9       33.00       43.73      7.83 o 
   4   3   9        7.22        6.20      4.89 o 
   5   3   9       47.00       41.12      8.48 o 
   6   3   9        7.99        5.55      6.53 o 
   7   3   9       32.17       21.21      8.16 o 
  -7   4   9       45.19       34.59      6.20 o 
  -6   4   9        0.90        4.57      3.59 o 
  -5   4   9        0.17       -1.31      2.94 o 
  -4   4   9        0.10       -3.43      2.28 o 
  -3   4   9        5.28        4.24      2.31 o 
  -2   4   9       28.35       33.90      3.44 o 
  -1   4   9        4.92        5.29      2.18 o 
   0   4   9        3.61        4.43      1.87 o 
   1   4   9       38.47       43.73      6.85 o 
   2   4   9        0.07       -3.59      2.94 o 
   3   4   9      192.74      184.10     12.73 o 
   4   4   9       23.55       32.96      7.83 o 
   5   4   9      223.01      209.89     15.67 o 
   6   4   9        1.77        1.63      5.87 o 
  -6   5   9        0.23        0.00      3.59 o 
  -5   5   9        7.93        2.61      3.59 o 
  -4   5   9       31.85       19.91      4.89 o 
  -3   5   9        5.60        6.85      3.59 o 
  -2   5   9       20.11       17.90      2.97 o 
  -1   5   9        9.81        7.98      2.51 o 
   0   5   9        0.00        0.80      2.28 o 
   1   5   9        3.14        1.79      2.11 o 
   2   5   9      130.68      128.27     10.77 o 
   3   5   9       11.00       17.29      6.20 o 
   4   5   9      100.50       96.93     12.08 o 
   5   5   9       19.41       11.75      7.18 o 
   6   5   9       37.75       36.55      9.79 o 
  -6   6   9        0.17        2.61      3.92 o 
  -5   6   9        0.07        5.87      3.92 o 
  -4   6   9      187.07      194.86     11.10 o 
  -3   6   9       17.47       10.12      3.92 o 
  -2   6   9       16.50       22.84      4.89 o 
  -1   6   9       34.85       40.14      5.55 o 
   0   6   9       19.47       22.68      3.92 o 
   1   6   9        3.59        4.48      2.35 o 
   2   6   9       90.32      104.43     11.42 o 
   3   6   9        0.12       -2.61      4.89 o 
   4   6   9        3.37       -0.33      5.87 o 
   5   6   9        1.32        1.31      5.87 o 
  -4   7   9       35.13       37.20      5.87 o 
  -3   7   9       14.94       12.40      4.57 o 
  -2   7   9       15.01       17.29      4.89 o 
  -1   7   9        9.96        7.18      3.59 o 
   0   7   9        6.48        1.96      2.94 o 
   1   7   9        0.65       -0.30      2.27 o 
   2   7   9        0.63       -2.28      4.89 o 
   3   7   9       13.10       14.03      6.85 o 
   4   7   9        0.34        1.63      6.20 o 
  -2   8   9        6.73        3.26      3.59 o 
  -1   8   9        3.55        7.83      3.92 o 
   0   8   9        5.70        6.53      3.59 o 
   1   8   9        0.58        1.31      3.26 o 
   0 -10  10        7.67        1.63      4.89 o 
   1 -10  10       58.46       48.95      8.81 o 
   2 -10  10       43.85       40.14      8.48 o 
  -3  -9  10       14.60       14.03      8.48 o 
  -2  -9  10       11.44        9.79      7.18 o 
  -1  -9  10        3.29        2.28      5.22 o 
   0  -9  10        0.12       -4.24      3.59 o 
   1  -9  10       59.98       61.02      9.14 o 
   2  -9  10       17.76        6.53      4.89 o 
   3  -9  10      112.86       79.30     11.10 o 
   4  -9  10       30.94       27.08      7.83 o 
  -5  -8  10       15.31       12.07      9.14 o 
  -4  -8  10        0.77        4.24      7.83 o 
  -3  -8  10       12.78        4.57      6.85 o 
  -2  -8  10        4.82        4.57      6.20 o 
  -1  -8  10      138.54      151.44      8.08 o 
   0  -8  10       23.51       24.47     11.75 o 
   1  -8  10       14.82        5.55      4.89 o 
   2  -8  10      114.53      102.48     10.12 o 
   3  -8  10       45.02       36.87      8.48 o 
   4  -8  10       38.67       35.24      8.81 o 
   5  -8  10        1.29       -0.65      5.55 o 
  -6  -7  10        2.00        9.79      9.79 o 
  -5  -7  10        0.15       -2.28      7.83 o 
  -4  -7  10        0.35        4.89      7.18 o 
  -3  -7  10       72.24       60.37     10.44 o 
  -2  -7  10        0.41        4.57      5.87 o 
  -1  -7  10        7.92        4.57      3.80 o 
   0  -7  10       39.00       53.07     14.03 o 
   1  -7  10       99.09      118.78      8.32 o 
   2  -7  10        1.75       -0.65      4.57 o 
   3  -7  10       58.21       79.30     10.77 o 
   4  -7  10       70.19       98.88     12.07 o 
   5  -7  10       22.75       22.52      8.16 o 
   6  -7  10        2.27        3.59      5.87 o 
  -6  -6  10        1.73       -5.22      7.83 o 
  -5  -6  10       42.42       71.14     12.07 o 
  -4  -6  10        0.17        9.79      7.18 o 
  -3  -6  10       55.35       49.60      9.46 o 
  -2  -6  10      101.40       78.33      9.79 o 
  -1  -6  10      121.13      134.86      7.38 o 
   0  -6  10       59.35       64.08     10.44 o 
   1  -6  10      189.35      190.73      7.90 o 
   2  -6  10       33.92       36.21      4.46 o 
   3  -6  10        8.25       10.77      5.87 o 
   4  -6  10       36.24       30.35      8.16 o 
   5  -6  10       50.42       70.81     10.77 o 
   6  -6  10       65.28       75.06     11.75 o 
  -7  -5  10        0.56       -0.33      7.83 o 
  -6  -5  10        4.45       -0.65      7.51 o 
  -5  -5  10        1.92        0.00      6.85 o 
  -4  -5  10        7.52        5.22      6.85 o 
  -3  -5  10       21.57       28.06      7.51 o 
  -2  -5  10      100.90      102.80      9.79 o 
  -1  -5  10      128.01      119.46      9.79 o 
   0  -5  10      345.83      351.77     10.36 o 
   1  -5  10        0.61       -1.99      2.51 o 
   2  -5  10       55.49       54.27      6.85 o 
   3  -5  10       46.76       45.04     14.36 o 
   4  -5  10       13.00       15.99      6.20 o 
   5  -5  10       12.87       15.34      6.85 o 
   6  -5  10       70.28       98.23     12.40 o 
   7  -5  10        0.04       -2.94      5.22 o 
  -7  -4  10        0.00       -1.31      7.18 o 
  -6  -4  10        0.54        3.92      6.85 o 
  -5  -4  10        8.85        9.46      6.85 o 
  -4  -4  10       13.44       15.66      6.85 o 
  -3  -4  10       16.10       17.95      6.85 o 
  -2  -4  10       37.08       32.96      7.18 o 
  -1  -4  10      235.07      220.68     11.75 o 
   0  -4  10        0.03        0.40      2.82 o 
   1  -4  10      330.50      320.20      9.66 o 
   2  -4  10      178.21      172.81      7.20 o 
   3  -4  10        1.15        0.00      2.27 o 
   4  -4  10      173.16      144.41      6.97 o 
   5  -4  10      187.32      172.04     13.55 o 
   6  -4  10       16.78       23.49      7.51 o 
   7  -4  10        0.29        1.96      5.22 o 
  -7  -3  10       16.79       16.19      5.06 o 
  -6  -3  10       14.50       20.88      7.51 o 
  -5  -3  10       91.09       68.21      9.79 o 
  -4  -3  10      271.70      263.78     14.36 o 
  -3  -3  10       26.41       22.84      6.85 o 
  -1  -3  10       54.43       62.00      7.51 o 
   0  -3  10      123.63      143.33      6.68 o 
   1  -3  10       39.95       44.93      5.55 o 
   2  -3  10       30.52       27.64      3.92 o 
   3  -3  10       87.64       85.62      5.29 o 
   4  -3  10        0.92       -2.75      2.35 o 
   5  -3  10       12.68       10.71      4.89 o 
   6  -3  10      238.26      233.42     10.04 o 
   7  -3  10       51.77       42.75      8.81 o 
  -8  -2  10        1.12        5.81      3.61 o 
  -7  -2  10        0.63        2.68      2.94 o 
  -6  -2  10       19.39       19.51      3.85 o 
  -5  -2  10       41.15       34.71      4.08 o 
  -4  -2  10        0.00       -1.82      2.07 o 
  -3  -2  10       19.45       18.37      3.43 o 
  -2  -2  10        2.38       -0.33      3.26 o 
  -1  -2  10      320.83      340.89     14.04 o 
   0  -2  10      199.67      191.95     10.45 o 
   1  -2  10        1.50       -1.63      2.22 o 
   2  -2  10        0.26       -2.89      1.93 o 
   3  -2  10       83.36       78.71      5.29 o 
   4  -2  10        7.19        8.01      3.06 o 
   5  -2  10        0.95       -1.58      2.74 o 
   6  -2  10        0.00       -2.59      2.97 o 
   7  -2  10        1.91       -1.14      3.46 o 
  -8  -1  10        1.76       -0.33      2.94 o 
  -7  -1  10       15.63       18.44      4.04 o 
  -6  -1  10       50.93       48.80      4.89 o 
  -5  -1  10       16.52       16.03      3.15 o 
  -4  -1  10        6.61        5.91      2.52 o 
  -3  -1  10       13.75       17.13      2.77 o 
  -2  -1  10       51.30       53.52      7.18 o 
  -1  -1  10      251.81      261.51     12.41 o 
   0  -1  10       39.85       38.83      6.20 o 
   1  -1  10      136.40      143.43     14.69 o 
   2  -1  10      147.73      142.49      7.02 o 
   3  -1  10      610.33      625.34     13.39 o 
   4  -1  10      696.25      659.23     14.50 o 
   5  -1  10        7.18        5.45      3.29 o 
   6  -1  10       39.89       50.11      5.99 o 
   7  -1  10      102.51      132.50     12.73 o 
  -8   0  10        4.95        0.98      3.92 o 
  -7   0  10        5.18        0.57      4.73 o 
  -6   0  10        2.29        2.21      5.55 o 
  -5   0  10        0.01        0.76      2.41 o 
  -4   0  10       14.78       15.88      3.13 o 
  -3   0  10       26.35       29.94      3.75 o 
  -2   0  10      378.22      403.94     15.35 o 
  -1   0  10       48.77       43.73      6.20 o 
   0   0  10       75.04       75.71      6.85 o 
   1   0  10      102.80      105.74      7.83 o 
   2   0  10       70.59       75.83      5.62 o 
   3   0  10      483.53      509.73     20.41 o 
   4   0  10       11.60       11.75      3.69 o 
   5   0  10        0.71        0.98      4.24 o 
   6   0  10      133.55      118.47     11.42 o 
   7   0  10       20.86       16.97      6.85 o 
  -7   1  10        2.25        2.61      3.92 o 
  -6   1  10        0.08       -1.13      2.47 o 
  -5   1  10       27.28       23.10      3.61 o 
  -4   1  10       35.81       38.18      3.92 o 
  -3   1  10        7.32        7.30      2.51 o 
  -2   1  10       25.62       27.59      3.75 o 
  -1   1  10       27.83       23.50      4.89 o 
   0   1  10       54.25       51.89      6.53 o 
   1   1  10       39.38       38.18      5.87 o 
   2   1  10        1.50        0.98      2.94 o 
   3   1  10      175.13      162.27      7.25 o 
   4   1  10       52.47       49.28      7.83 o 
   5   1  10        0.11       -3.92      3.59 o 
   6   1  10       16.43       17.62      6.85 o 
   7   1  10        2.17        7.50      5.55 o 
  -7   2  10        0.01        0.65      3.59 o 
  -6   2  10       15.63       20.88      4.89 o 
  -5   2  10        7.34        8.91      2.97 o 
  -4   2  10        1.71        2.10      2.27 o 
  -3   2  10        0.04        0.07      2.61 o 
  -2   2  10      268.92      265.49      9.30 o 
  -1   2  10        7.34        6.20      3.59 o 
   0   2  10        5.72       10.44      3.92 o 
   1   2  10       69.69       66.57      7.51 o 
   2   2  10        2.26       -1.31      2.94 o 
   3   2  10      164.02      152.43     11.10 o 
   4   2  10      152.33      172.66     12.73 o 
   5   2  10      152.73      147.85     12.73 o 
   6   2  10       25.08       25.45      7.83 o 
   7   2  10        7.93       12.40      6.85 o 
  -7   3  10        0.51       -0.33      3.59 o 
  -6   3  10        1.38        4.89      3.92 o 
  -5   3  10        1.70       -0.33      3.26 o 
  -4   3  10      180.54      212.90      7.71 o 
  -3   3  10        4.62        4.03      2.27 o 
  -2   3  10        0.47        1.15      1.95 o 
  -1   3  10       53.29       59.22      4.15 o 
   0   3  10      144.16      144.92      9.47 o 
   1   3  10       61.27       63.31      7.83 o 
   2   3  10      205.99      208.26     12.73 o 
   3   3  10      121.64      117.82     10.44 o 
   4   3  10        8.26        6.20      4.89 o 
   5   3  10        3.45       -2.94      4.57 o 
   6   3  10        0.11       -1.96      5.22 o 
  -6   4  10       16.44       14.68      4.89 o 
  -5   4  10        0.59       -0.98      3.26 o 
  -4   4  10       68.93       72.12      6.85 o 
  -3   4  10        4.64        1.06      2.18 o 
  -2   4  10       18.29       18.08      3.06 o 
  -1   4  10        0.68        0.65      1.95 o 
   0   4  10       27.92       19.25      4.89 o 
   1   4  10        2.74        1.63      3.92 o 
   2   4  10       83.92       83.87      9.79 o 
   3   4  10        1.17        1.63      4.89 o 
   4   4  10       52.44       58.74      9.79 o 
   5   4  10       73.16       71.79     11.42 o 
   6   4  10        0.14       -0.33      5.87 o 
  -6   5  10        0.25        0.33      3.92 o 
  -5   5  10        7.29       10.12      4.24 o 
  -4   5  10        2.25        1.63      3.59 o 
  -3   5  10        1.46        0.00      2.94 o 
  -2   5  10        1.18        0.98      2.94 o 
  -1   5  10        1.60        4.95      2.51 o 
   0   5  10       14.52       12.40      4.89 o 
   1   5  10        9.82       13.05      5.22 o 
   2   5  10       97.44      111.29     11.75 o 
   3   5  10        2.74       -0.98      4.57 o 
   4   5  10        6.35        2.28      5.55 o 
   5   5  10       27.47       15.66      7.83 o 
  -5   6  10        5.16       10.77      4.57 o 
  -4   6  10        3.22        4.89      3.92 o 
  -3   6  10       42.25       28.06      5.22 o 
  -2   6  10       21.21       23.17      4.89 o 
  -1   6  10        0.04       -2.28      2.61 o 
   0   6  10        3.48        2.61      4.57 o 
   1   6  10       24.66       33.94      7.51 o 
   2   6  10       48.35       54.17      9.46 o 
   3   6  10        0.31       -1.63      4.89 o 
   4   6  10       19.03       23.49      8.48 o 
  -3   7  10       10.27       10.12      4.57 o 
  -2   7  10        1.09        0.00      3.26 o 
  -1   7  10       12.37       17.95      4.57 o 
   0   7  10        0.77        1.63      3.26 o 
   1   7  10       46.36       33.94      8.16 o 
   2   7  10       27.60       34.92      9.14 o 
  -2  -9  11       10.36       14.68      7.51 o 
  -1  -9  11       12.23        4.24      5.22 o 
   0  -9  11        7.81       -0.33      4.57 o 
   1  -9  11        0.06       -4.24      4.24 o 
   2  -9  11       24.23       21.21      6.85 o 
   3  -9  11       34.68       34.92      8.48 o 
  -4  -8  11       18.08        4.89      7.51 o 
  -3  -8  11        0.96       11.42      7.18 o 
  -1  -8  11       11.66       13.33      4.26 o 
   0  -8  11        1.40        2.28      3.23 o 
   1  -8  11       53.17       55.15      8.81 o 
   2  -8  11       11.79        3.26      4.89 o 
   3  -8  11       22.84        9.79      6.53 o 
   4  -8  11       25.48       18.93      7.51 o 
  -5  -7  11        1.45        4.57      7.50 o 
  -4  -7  11        9.85        0.65      6.53 o 
  -3  -7  11        3.84        6.20      6.20 o 
  -2  -7  11        8.15        6.20      5.87 o 
  -1  -7  11        2.88        0.46      3.43 o 
   0  -7  11       62.11       75.01      6.55 o 
   1  -7  11       11.38       17.88      3.90 o 
   2  -7  11      106.96      107.05     10.44 o 
   3  -7  11       62.25       63.96     10.12 o 
   4  -7  11       22.58       29.04      8.16 o 
   5  -7  11       74.79       76.04     12.07 o 
  -6  -6  11        6.39        1.63      7.51 o 
  -5  -6  11        3.15        0.98      6.85 o 
  -4  -6  11       13.25       11.09      7.18 o 
  -3  -6  11       45.60       36.22      8.48 o 
  -2  -6  11       56.79       43.40      8.48 o 
  -1  -6  11        5.76        2.47      3.57 o 
   0  -6  11        0.44       -0.65      5.55 o 
   1  -6  11        5.41        3.67      2.96 o 
   2  -6  11       49.04       43.97      5.17 o 
   3  -6  11       15.67       11.09      5.87 o 
   4  -6  11       36.77       43.40      9.14 o 
   5  -6  11       34.48       25.13      7.83 o 
   6  -6  11        2.29        1.31      5.87 o 
  -6  -5  11        6.04       21.54      8.48 o 
  -5  -5  11        1.12        7.18      7.18 o 
  -4  -5  11       67.81       50.91      9.46 o 
  -3  -5  11        1.23       -1.31      5.22 o 
  -2  -5  11       28.78       15.34      6.20 o 
  -1  -5  11       41.23       57.43      8.16 o 
   0  -5  11       10.35        9.73      3.76 o 
   1  -5  11       13.96       19.58      3.99 o 
   2  -5  11        8.23       11.43      3.31 o 
   3  -5  11       63.20       58.75     15.66 o 
   4  -5  11        0.70       -1.63      4.57 o 
   5  -5  11        8.54        7.51      5.87 o 
   6  -5  11        0.14        2.28      5.87 o 
  -7  -4  11        4.87        5.55      6.85 o 
  -6  -4  11        0.47        0.33      6.20 o 
  -5  -4  11       14.29        6.85      6.53 o 
  -4  -4  11       44.89       41.44      8.48 o 
  -3  -4  11        9.66        6.85      6.20 o 
  -2  -4  11        4.73       18.27      5.87 o 
  -1  -4  11      221.33      222.95     12.40 o 
   0  -4  11       25.49       26.57      7.83 o 
   1  -4  11      156.70      138.10      8.81 o 
   2  -4  11      141.70      135.69      6.88 o 
   3  -4  11        0.42       -1.42      2.94 o 
   4  -4  11       26.87       32.61      4.70 o 
   5  -4  11      190.12      215.03      9.43 o 
   6  -4  11        0.40        1.96      5.22 o 
   7  -4  11        6.26        6.20      6.20 o 
  -7  -3  11        1.70        3.24      3.15 o 
  -6  -3  11        2.52        2.84      2.81 o 
  -5  -3  11       45.03       52.31      4.79 o 
  -4  -3  11       35.51       24.80      7.18 o 
  -3  -3  11       87.26       63.64      8.81 o 
  -2  -3  11       74.02       62.99      8.49 o 
  -1  -3  11      101.77      103.13      8.81 o 
   0  -3  11        6.79        3.26      2.97 o 
   1  -3  11       19.95       18.34      3.84 o 
   2  -3  11        8.43        7.01      3.29 o 
   3  -3  11       71.99       85.60      6.12 o 
   4  -3  11       17.03       20.72      5.71 o 
   5  -3  11       58.23       64.36     13.71 o 
   6  -3  11       21.66       23.82      4.96 o 
   7  -3  11       18.78       19.25      7.51 o 
  -7  -2  11        9.40       15.17      4.04 o 
  -6  -2  11        9.91       17.60     12.40 o 
  -5  -2  11        3.88        4.81      2.96 o 
  -4  -2  11       33.99       22.19      6.53 o 
  -3  -2  11        8.68       13.05      5.55 o 
  -2  -2  11       19.90       16.97      5.22 o 
  -1  -2  11       66.44       67.88      8.16 o 
   0  -2  11       21.54       18.27      4.89 o 
   1  -2  11       35.32       39.28      4.78 o 
   2  -2  11        0.01       -1.16      2.27 o 
   3  -2  11      603.76      558.42     13.17 o 
   4  -2  11       63.19       57.64      5.76 o 
   5  -2  11        5.59        6.36      3.46 o 
   6  -2  11        1.24        1.17      3.57 o 
   7  -2  11       34.24       69.18     10.77 o 
  -7  -1  11       10.84       16.19      4.04 o 
  -6  -1  11        5.50        8.98      3.37 o 
  -5  -1  11       72.51       77.84     20.23 o 
  -4  -1  11       11.32       11.95      2.89 o 
  -3  -1  11        4.67        3.26      4.24 o 
  -2  -1  11        0.01       -0.65      3.59 o 
  -1  -1  11       22.98       26.76      5.55 o 
   0  -1  11       28.39       22.19      5.22 o 
   1  -1  11       12.70       21.21      4.89 o 
   2  -1  11        2.81        2.57      2.89 o 
   3  -1  11      218.43      201.37      8.19 o 
   4  -1  11      105.99      114.02      8.32 o 
   5  -1  11       58.76       54.44     11.26 o 
   6  -1  11       60.89       57.43      9.46 o 
   7  -1  11        9.55        5.87      5.87 o 
  -7   0  11       18.95       27.15      6.04 o 
  -6   0  11       26.36       24.06      4.08 o 
  -5   0  11       18.51       19.15      5.06 o 
  -4   0  11        9.66        7.71      3.75 o 
  -3   0  11       10.02       14.68      4.89 o 
  -2   0  11       57.05       48.62      7.18 o 
  -1   0  11       61.67       47.97      6.85 o 
   0   0  11        7.50       13.05      4.57 o 
   1   0  11        3.22        5.87      3.59 o 
   2   0  11        5.18        5.87      3.59 o 
   3   0  11       48.01       62.24      6.85 o 
   4   0  11        6.26        1.90      3.20 o 
   5   0  11       34.34       28.72      7.18 o 
   6   0  11        7.46       11.09      5.55 o 
   7   0  11       25.63       31.65      8.48 o 
  -7   1  11       15.62       11.42      4.89 o 
  -6   1  11        0.65        1.58      4.24 o 
  -5   1  11       17.97       19.37      3.37 o 
  -4   1  11        2.61        1.77      2.35 o 
  -1   1  11       12.83       11.75      4.57 o 
   0   1  11      114.56      106.07      8.49 o 
   1   1  11      172.52      180.83     10.77 o 
   2   1  11       93.80       91.05      8.16 o 
   3   1  11       13.00       10.44      4.89 o 
   4   1  11      113.77       94.65     10.77 o 
   5   1  11        0.12        1.63      4.57 o 
   6   1  11        3.27       -0.65      4.89 o 
  -7   2  11        1.65       -3.92      3.59 o 
  -6   2  11        4.03        3.59      3.92 o 
  -5   2  11        0.05        0.98      3.59 o 
  -4   2  11        3.61        6.31      3.26 o 
  -3   2  11      122.20      124.02      7.51 o 
  -2   2  11        8.31       10.77      4.57 o 
  -1   2  11       14.38       30.02      5.87 o 
   0   2  11       24.57       30.67      5.87 o 
   1   2  11      378.33      345.13     15.02 o 
   2   2  11      253.06      248.43     13.71 o 
   3   2  11       47.89       42.75      7.51 o 
   4   2  11        4.95        6.53      5.55 o 
   5   2  11       85.58       84.85     11.42 o 
   6   2  11       72.97       87.78     12.40 o 
  -6   3  11        0.87        4.24      3.92 o 
  -5   3  11        4.03        6.85      3.92 o 
  -4   3  11        0.04        4.57      2.41 o 
  -3   3  11        0.07        1.06      2.27 o 
  -2   3  11       14.59       21.21      5.22 o 
  -1   3  11       11.31       14.68      4.57 o 
   0   3  11       12.81       11.42      4.57 o 
   1   3  11       10.16       12.73      4.89 o 
   2   3  11      156.50      164.50     12.08 o 
   3   3  11        5.49        7.18      5.22 o 
   4   3  11        4.70        8.81      5.55 o 
   5   3  11       20.63       11.75      6.53 o 
   6   3  11        1.09        2.28      6.53 o 
  -6   4  11        4.75        3.59      3.92 o 
  -5   4  11        3.48       -2.28      3.26 o 
  -4   4  11        8.69       13.38      4.57 o 
  -3   4  11        0.04       -0.74      2.18 o 
  -2   4  11        0.61        2.28      3.59 o 
  -1   4  11        2.70        1.63      3.59 o 
   0   4  11       38.28       45.36      7.18 o 
   1   4  11        4.70        6.53      4.24 o 
   2   4  11       18.29       28.72      7.18 o 
   3   4  11       40.30       51.89      9.46 o 
   4   4  11      177.11      196.81     15.01 o 
   5   4  11        0.10        7.83      6.53 o 
  -5   5  11       39.37       36.87      6.20 o 
  -4   5  11        5.16        1.63      3.26 o 
  -3   5  11        7.23        3.92      3.26 o 
  -1   5  11       18.36        8.81      4.57 o 
   0   5  11        4.24        2.28      4.24 o 
   1   5  11      139.52      123.37     11.10 o 
   2   5  11        0.88        3.92      5.22 o 
   3   5  11        0.38       -0.65      5.22 o 
   4   5  11        3.51       11.42      7.18 o 
  -3   6  11       14.13       13.05      4.57 o 
  -2   6  11        4.57        8.16      4.24 o 
   0   6  11        0.08        0.00      4.57 o 
   1   6  11       15.03       20.56      6.85 o 
   2   6  11       15.12       13.71      6.85 o 
   3   6  11        8.40        9.14      6.53 o 
  -1  -9  12       12.83        6.53      6.20 o 
   0  -9  12       50.47       55.48      9.46 o 
   1  -9  12        7.48        7.51      5.55 o 
  -3  -8  12       49.79       36.22      9.14 o 
  -1  -8  12       23.90       22.87      5.08 o 
   0  -8  12       77.21       79.78      7.01 o 
   1  -8  12        7.30        3.26      5.22 o 
   2  -8  12        2.22       -0.33      4.89 o 
   3  -8  12       37.02       35.90      8.48 o 
  -4  -7  12        0.14       -2.94      5.87 o 
  -3  -7  12        3.31        7.51      6.53 o 
  -2  -7  12        2.73        2.61      5.55 o 
  -1  -7  12       28.33       36.87      7.51 o 
   0  -7  12       26.90       34.17      5.01 o 
   1  -7  12        0.08        0.33      4.57 o 
   2  -7  12       78.75       69.51     10.44 o 
   3  -7  12        6.45        3.26      5.87 o 
   4  -7  12      102.18      116.83     13.71 o 
  -5  -6  12       11.59       15.99      7.51 o 
  -4  -6  12        5.25        4.24      6.20 o 
  -3  -6  12       21.90        5.87      6.20 o 
  -2  -6  12       26.75       19.25      6.20 o 
  -1  -6  12        0.37        5.22      4.89 o 
   0  -6  12       30.77       28.57      4.69 o 
   1  -6  12        2.26        3.75      3.29 o 
   2  -6  12        6.41        8.40      3.61 o 
   3  -6  12       79.15      106.06     12.07 o 
   4  -6  12       45.56       37.53      8.81 o 
   5  -6  12       54.93       56.45     10.44 o 
  -6  -5  12        0.00       -1.63      6.20 o 
  -5  -5  12        1.67        3.26      6.20 o 
  -4  -5  12       57.75       68.53     10.44 o 
  -3  -5  12       79.78       43.08      8.81 o 
  -2  -5  12        8.34        5.55      5.22 o 
  -1  -5  12        0.05        0.00      3.92 o 
   0  -5  12      109.17      122.06     10.77 o 
   1  -5  12        0.64       -0.98      4.24 o 
   2  -5  12       11.35       11.57      3.76 o 
   3  -5  12       18.04       21.13      7.67 o 
   4  -5  12        3.59        1.31      5.55 o 
   5  -5  12       73.02       93.66     11.75 o 
   6  -5  12        2.67       -0.65      5.55 o 
  -6  -4  12        1.01        3.26      5.87 o 
  -5  -4  12        0.00        9.46      6.53 o 
  -3  -4  12       25.20       20.23      6.53 o 
  -2  -4  12      111.69      107.05      9.79 o 
  -1  -4  12       14.39       12.40      5.22 o 
   0  -4  12       62.96       55.77     17.79 o 
   1  -4  12      168.24      156.02     11.42 o 
   2  -4  12       66.62       81.99      6.19 o 
   3  -4  12        2.14       -0.58      2.77 o 
   4  -4  12       76.41       86.91      7.83 o 
   5  -4  12       62.63       61.19      6.55 o 
   6  -4  12       15.43       19.58      7.18 o 
  -6  -3  12        1.63        9.14      6.20 o 
  -5  -3  12        7.50       10.44      6.53 o 
  -4  -3  12        0.26        4.89      5.22 o 
  -3  -3  12        0.09        0.33      4.24 o 
  -2  -3  12        0.00        1.31      4.24 o 
  -1  -3  12       74.09       67.55      8.48 o 
   0  -3  12        4.25        0.65      3.59 o 
   1  -3  12        0.14        1.78      4.08 o 
   2  -3  12       11.08        8.73      3.31 o 
   3  -3  12        6.67        3.82      3.13 o 
   4  -3  12        6.83        7.69      3.44 o 
   5  -3  12       58.25       64.12      6.55 o 
   6  -3  12       31.81       29.19      5.52 o 
  -6  -2  12       14.95       17.58      3.85 o 
  -4  -2  12       29.81       43.07      8.16 o 
  -3  -2  12        2.40        2.28      3.92 o 
  -2  -2  12      202.70      226.53     13.06 o 
  -1  -2  12       13.06       12.07      5.22 o 
   0  -2  12       75.30       54.83      7.51 o 
   1  -2  12       66.48       77.43      7.51 o 
   2  -2  12        1.21       -0.33      2.72 o 
   3  -2  12       14.13       15.90      3.92 o 
   4  -2  12       25.85       16.13      7.67 o 
   5  -2  12        8.30        6.32      3.76 o 
   6  -2  12        0.36        3.67      3.90 o 
  -6  -1  12       33.79       32.49      7.02 o 
  -5  -1  12       26.75       33.61      7.18 o 
  -4  -1  12       11.26        7.51      4.89 o 
  -3  -1  12        1.64        3.59      4.24 o 
  -2  -1  12        8.34        7.18      4.57 o 
  -1  -1  12        3.21        4.24      4.24 o 
   0  -1  12        2.63        1.96      3.92 o 
   1  -1  12        0.53       -0.33      2.94 o 
   2  -1  12      117.58      124.37      6.91 o 
   3  -1  12       13.04       13.89      3.92 o 
   4  -1  12        0.49       -1.12      2.96 o 
   5  -1  12       20.84       14.36      5.87 o 
   6  -1  12       45.95       40.14      8.81 o 
  -6   0  12        0.00       -1.57      4.24 o 
  -5   0  12        0.10        2.94      4.24 o 
  -4   0  12        0.16        0.33      4.24 o 
  -3   0  12        2.69       -1.96      3.26 o 
  -2   0  12        0.97        3.26      3.92 o 
  -1   0  12        5.64        5.87      4.24 o 
   0   0  12        5.65       10.77      4.57 o 
   1   0  12        7.31        7.51      4.24 o 
   2   0  12      392.30      394.11     16.65 o 
   3   0  12       28.20       27.28      5.55 o 
   4   0  12       44.67       46.99      8.16 o 
   5   0  12       22.20       34.92      7.83 o 
   6   0  12        1.85        5.87      5.55 o 
  -6   1  12        2.97        3.49      4.89 o 
  -5   1  12        0.05        7.83      4.89 o 
  -4   1  12        9.71        8.16      4.57 o 
  -3   1  12        2.00        5.87      4.24 o 
  -1   1  12       35.80       40.79      6.53 o 
   0   1  12      101.85      109.66      8.81 o 
   1   1  12        8.69       13.05      4.57 o 
   2   1  12       71.06       82.89      9.46 o 
   3   1  12      169.76      141.33     11.42 o 
   4   1  12       18.67       17.95      6.53 o 
   5   1  12        2.42        2.28      5.22 o 
   6   1  12        9.01       16.64      7.18 o 
  -6   2  12        2.85        0.00      4.24 o 
  -5   2  12        0.09       -0.04      4.08 o 
  -4   2  12        0.72        2.61      3.92 o 
  -3   2  12       44.34       21.21      5.55 o 
  -2   2  12        1.93        0.00      3.59 o 
  -1   2  12        5.94        4.57      3.92 o 
   0   2  12        6.92        9.79      4.24 o 
   1   2  12       15.72       15.34      5.22 o 
   2   2  12       25.88       18.93      5.87 o 
   3   2  12       11.30        6.85      5.22 o 
   4   2  12       17.63       18.93      6.85 o 
   5   2  12       12.29        9.79      6.20 o 
  -5   3  12        4.01        8.16      4.24 o 
  -4   3  12        0.35        6.85      4.24 o 
  -3   3  12       11.30       15.34      5.22 o 
  -2   3  12        6.16        5.22      3.92 o 
  -1   3  12        7.47       10.77      4.57 o 
   0   3  12       14.78       22.84      5.55 o 
   1   3  12       10.32       13.38      5.22 o 
   2   3  12        9.92       15.99      5.87 o 
   3   3  12        0.24        1.96      4.57 o 
   4   3  12        0.16        2.94      5.22 o 
   5   3  12        0.31        0.33      5.22 o 
  -5   4  12        0.64        3.92      3.92 o 
  -2   4  12        1.09        5.55      4.57 o 
  -1   4  12       54.55       64.61      8.48 o 
   0   4  12      140.98      133.16     10.77 o 
   1   4  12       49.62       66.24      9.46 o 
   2   4  12        4.25        0.33      4.89 o 
   3   4  12       26.38       18.27      7.18 o 
   4   4  12       83.14      104.76     13.38 o 
  -1   5  12       21.59       22.19      6.20 o 
   0   5  12       10.05        7.18      5.55 o 
   1   5  12        0.45        0.98      4.57 o 
   2   5  12        0.15        0.00      5.22 o 
   3   5  12        6.08        1.96      5.55 o 
   0   6  12        0.05        1.96      5.55 o 
  -1  -8  13        7.76       24.47      6.85 o 
   0  -8  13        9.16        6.20      5.55 o 
   1  -8  13       36.75       23.82      7.51 o 
   2  -8  13        5.82        1.63      4.89 o 
  -3  -7  13        2.15       13.70      7.18 o 
  -2  -7  13       10.06       18.60      6.53 o 
  -1  -7  13       37.84       44.38      8.16 o 
   0  -7  13        0.19        5.84      4.08 o 
   1  -7  13       65.25       57.62      9.30 o 
   2  -7  13        4.35        3.59      5.55 o 
   3  -7  13        3.72       -5.22      4.89 o 
  -4  -6  13        3.87        4.89      6.20 o 
  -3  -6  13       60.22       29.70      7.83 o 
  -2  -6  13        0.59        8.48      5.55 o 
  -1  -6  13        0.35        5.22      4.89 o 
   0  -6  13       16.30       15.72      4.08 o 
   1  -6  13        0.14        3.70      3.37 o 
   2  -6  13        4.65        7.26      6.53 o 
   3  -6  13      129.69      144.91     12.40 o 
   4  -6  13       20.78       11.75      6.85 o 
  -5  -5  13        0.02        9.79      7.18 o 
  -4  -5  13        0.18       10.12      6.53 o 
  -3  -5  13        1.29       10.12      5.87 o 
  -2  -5  13       53.74       40.79      8.16 o 
  -1  -5  13       21.95       26.43      6.53 o 
   0  -5  13       20.65       11.70      3.99 o 
   1  -5  13       38.51       35.16     14.20 o 
   2  -5  13       36.74       40.28      5.33 o 
   3  -5  13       10.89        9.46      3.68 o 
   4  -5  13        0.31       -4.24      5.55 o 
   5  -5  13       33.07       35.57      8.81 o 
  -5  -4  13        0.06       10.44      6.53 o 
  -4  -4  13        0.08        6.85      5.55 o 
  -3  -4  13       15.40       21.54      6.85 o 
  -2  -4  13       35.00       34.92      7.18 o 
  -1  -4  13       36.19       22.52      6.20 o 
   0  -4  13       22.78       16.97      5.55 o 
   1  -4  13       63.68       35.24      6.53 o 
   2  -4  13        2.57        4.50      3.37 o 
   3  -4  13       22.32       15.89      6.04 o 
   4  -4  13      131.50      116.49      7.51 o 
   5  -4  13        2.55       -2.28      5.22 o 
  -5  -3  13       11.38       12.40      5.87 o 
  -4  -3  13       51.61       46.66      8.48 o 
  -3  -3  13       35.78       26.43      6.85 o 
  -2  -3  13       13.87       20.88      6.20 o 
  -1  -3  13        5.79        6.53      4.57 o 
   0  -3  13        8.63        5.55      4.89 o 
   1  -3  13       14.95       19.05      4.31 o 
   2  -3  13        1.79        0.69      3.06 o 
   3  -3  13       48.92       41.66      5.39 o 
   4  -3  13       47.79       53.07      6.18 o 
   5  -3  13       49.98       51.82      8.00 o 
  -6  -2  13        3.25        7.18      5.87 o 
  -5  -2  13       96.30      125.32     11.42 o 
  -4  -2  13        7.74       10.12      5.55 o 
  -2  -2  13        5.37        9.79      4.89 o 
  -1  -2  13       28.02       22.19      5.87 o 
   0  -2  13       91.26       42.75      7.51 o 
   1  -2  13       98.69      116.84      9.46 o 
   2  -2  13        2.22       -0.15      3.10 o 
   3  -2  13       11.34       14.46      4.24 o 
   4  -2  13       54.69       69.53      6.92 o 
   5  -2  13        1.45        0.86      3.92 o 
  -6  -1  13        9.08       21.21      6.53 o 
  -5  -1  13        4.66        9.79      4.89 o 
  -4  -1  13        0.96        1.63      3.92 o 
  -3  -1  13        1.11        6.85      4.57 o 
  -2  -1  13       19.14       18.27      5.55 o 
  -1  -1  13       37.83       22.52      5.87 o 
   0  -1  13        1.98        5.55      4.24 o 
   1  -1  13      105.82      130.22     10.12 o 
   2  -1  13      219.66      234.70     13.38 o 
   3  -1  13       12.79       17.86      4.55 o 
   4  -1  13        0.68        2.16      3.50 o 
   5  -1  13       18.50       16.97      6.53 o 
  -6   0  13        6.74        7.18      4.89 o 
  -5   0  13        6.49       13.05      5.22 o 
  -4   0  13       14.84       18.27      5.87 o 
  -3   0  13        7.32       15.66      5.55 o 
  -2   0  13       11.72       10.44      4.89 o 
  -1   0  13        6.58        9.46      4.89 o 
   0   0  13       23.78       22.19      5.87 o 
   1   0  13       63.49       72.45      9.14 o 
   2   0  13      209.36      225.55     13.38 o 
   3   0  13       55.09       70.49      9.46 o 
   4   0  13       47.47       39.81      7.83 o 
   5   0  13        3.49        3.59      5.22 o 
  -5   1  13        2.27        4.57      4.24 o 
  -4   1  13        0.08        2.94      3.92 o 
  -3   1  13       40.35       22.19      5.87 o 
  -2   1  13        0.02       -1.31      3.26 o 
  -1   1  13       19.60       17.95      5.55 o 
   0   1  13       18.13       24.15      6.20 o 
   1   1  13       18.76       18.27      5.55 o 
   2   1  13        6.25        6.53      4.57 o 
   3   1  13       12.80       10.44      5.55 o 
   4   1  13       13.32        8.16      5.55 o 
   5   1  13        0.98       -1.31      4.57 o 
  -4   2  13        6.72        5.22      4.57 o 
  -3   2  13        2.44        7.83      4.24 o 
  -2   2  13        2.55       -2.94      3.26 o 
  -1   2  13        7.61        7.18      4.57 o 
   0   2  13        2.48        0.98      4.24 o 
   1   2  13       24.96       28.06      6.53 o 
   2   2  13       31.95       23.82      6.85 o 
   3   2  13       29.48       43.40      8.48 o 
   4   2  13       19.33       26.43      7.83 o 
  -3   3  13       56.38       62.33      8.48 o 
  -2   3  13        4.87        1.96      3.92 o 
  -1   3  13       76.64       86.48      9.79 o 
   0   3  13        0.10        0.65      3.92 o 
   1   3  13       35.16       33.94      7.51 o 
   2   3  13        4.35       -1.31      4.89 o 
   3   3  13        4.46        8.48      5.87 o 
   4   3  13       17.98       18.27      7.51 o 
  -2   4  13        2.58        6.53      4.89 o 
  -1   4  13        5.16        6.53      4.89 o 
   0   4  13       16.79       25.13      6.85 o 
   1   4  13        4.00       -0.65      4.89 o 
   2   4  13       10.74       10.12      6.85 o 
  -1   5  13        8.57        7.18      5.55 o 
   0   5  13        4.94        6.85      5.87 o 
  -1  -7  14        5.74       13.05      6.20 o 
   0  -7  14       30.34       33.55      5.48 o 
   1  -7  14       52.05       40.36      6.53 o 
  -3  -6  14        9.12       17.62      6.85 o 
  -2  -6  14        0.22        4.57      4.89 o 
  -1  -6  14        1.46        6.20      5.22 o 
   0  -6  14        0.29        7.83      4.89 o 
   1  -6  14        5.00        6.37      3.90 o 
   2  -6  14       73.52       96.21     12.89 o 
   3  -6  14        9.08        3.92      6.53 o 
  -4  -5  14        7.32        7.18      6.20 o 
  -3  -5  14        3.19        0.65      4.89 o 
  -2  -5  14        9.91        9.46      5.55 o 
  -1  -5  14        2.56       12.73      5.55 o 
   0  -5  14        0.51        6.53      4.57 o 
   1  -5  14        7.69        5.64      4.57 o 
   2  -5  14        0.23       -2.31      3.20 o 
   3  -5  14        0.77        1.12      3.53 o 
   4  -5  14        2.72       -5.87      5.55 o 
  -4  -4  14       13.41       25.13      7.18 o 
  -3  -4  14        3.16        8.16      5.55 o 
  -2  -4  14        8.05        5.87      4.89 o 
  -1  -4  14        1.45        0.00      4.24 o 
   0  -4  14       16.65       10.12      5.22 o 
   1  -4  14        1.95        7.25      3.99 o 
   2  -4  14       47.69       63.34      6.55 o 
   3  -4  14       50.04       61.07      8.16 o 
   4  -4  14        7.69       11.56      4.37 o 
  -4  -3  14        0.04        7.50      5.22 o 
  -3  -3  14       25.64       31.00      7.18 o 
  -2  -3  14        7.47       13.05      5.55 o 
  -1  -3  14        1.04        0.65      4.24 o 
   0  -3  14        7.82       12.73      5.55 o 
   1  -3  14        1.74        2.28      3.92 o 
   2  -3  14        0.99        0.48      4.89 o 
   3  -3  14        0.09        0.13      3.37 o 
   4  -3  14      131.18      138.68      8.42 o 
  -5  -2  14       12.73       19.90      6.53 o 
  -4  -2  14        9.60        7.83      4.89 o 
  -3  -2  14        8.19        8.81      5.22 o 
  -2  -2  14       11.29       10.12      4.89 o 
  -1  -2  14        9.60        3.59      4.57 o 
   0  -2  14       76.22       85.18     10.12 o 
   1  -2  14        1.24        0.65      3.92 o 
   2  -2  14        6.81        6.20      4.89 o 
   3  -2  14       53.50       53.35      7.34 o 
   4  -2  14        0.12       -0.35      3.31 o 
  -5  -1  14        6.20       13.05      5.55 o 
  -4  -1  14       14.28        7.83      4.89 o 
  -3  -1  14        2.45        3.92      4.24 o 
  -2  -1  14        9.65       10.44      4.89 o 
  -1  -1  14       21.93       12.73      5.55 o 
   0  -1  14        0.14        3.26      4.24 o 
   1  -1  14        3.42        6.85      4.57 o 
   2  -1  14       52.07       46.67      7.83 o 
   3  -1  14        9.91        5.55      4.57 o 
   4  -1  14       10.73       14.03      6.20 o 
  -4   0  14       10.76       14.03      5.87 o 
  -3   0  14       13.82       11.42      5.55 o 
  -2   0  14        1.25        2.28      3.92 o 
  -1   0  14       10.77       10.77      5.22 o 
   0   0  14       30.46       31.98      6.85 o 
   1   0  14       10.14        7.18      4.89 o 
   2   0  14        2.72        8.81      4.89 o 
   3   0  14       13.81       19.90      6.53 o 
   4   0  14        8.76        8.48      5.55 o 
  -4   1  14        1.84        4.24      4.57 o 
  -3   1  14        9.75        0.98      3.92 o 
  -2   1  14        4.61        3.59      4.24 o 
  -1   1  14       26.36       39.81      7.51 o 
   0   1  14       22.66       22.84      6.20 o 
   1   1  14       51.28       61.35      8.81 o 
   2   1  14        1.19        0.00      3.92 o 
   3   1  14        2.61        3.59      5.22 o 
   4   1  14        3.78        4.24      5.87 o 
  -3   2  14       16.39       20.88      6.20 o 
  -2   2  14       10.90       13.05      5.22 o 
  -1   2  14        3.79        1.63      4.24 o 
   0   2  14       28.07       20.23      6.20 o 
   1   2  14      163.87      186.36     13.38 o 
   2   2  14        7.20        6.85      5.55 o 
   3   2  14       44.04       42.75      8.81 o 
  -2   3  14        9.52        6.85      5.22 o 
  -1   3  14        3.33        5.55      4.89 o 
   0   3  14       63.78       68.53      9.79 o 
   1   3  14        3.84       10.77      6.20 o 
   2   3  14        0.37       -0.65      4.89 o 
  -2  -5  15       13.57       13.38      5.87 o 
  -1  -5  15        0.21        8.16      5.22 o 
   0  -5  15       22.25       20.88      6.53 o 
   1  -5  15        0.04        5.22      4.89 o 
   2  -5  15        1.13        4.29      3.99 o 
  -3  -4  15        0.17        4.24      4.89 o 
  -2  -4  15        6.73        9.14      5.55 o 
  -1  -4  15       36.03       27.41      6.53 o 
   0  -4  15       19.21       19.25      5.87 o 
   1  -4  15        4.95        9.79      5.22 o 
   2  -4  15       39.50       55.07      7.51 o 
  -3  -3  15        3.77        4.57      4.89 o 
  -2  -3  15        2.84       12.07      5.87 o 
  -1  -3  15        3.29        9.46      5.22 o 
   0  -3  15        0.24       -0.33      3.92 o 
   1  -3  15        6.43       12.40      5.55 o 
   2  -3  15        0.18       -1.96      4.24 o 
   3  -3  15        3.21        3.54      4.13 o 
  -3  -2  15        1.01       12.73      5.55 o 
  -2  -2  15        2.61        9.46      5.22 o 
  -1  -2  15        8.33        6.85      4.89 o 
   0  -2  15        4.75        7.18      5.22 o 
   1  -2  15       16.81       20.88      6.53 o 
   2  -2  15        5.51        9.46      5.22 o 
   3  -2  15        3.09        3.04      3.99 o 
  -3  -1  15       17.28       15.01      5.55 o 
  -2  -1  15        7.36        7.51      4.89 o 
  -1  -1  15       25.14       30.02      7.18 o 
   0  -1  15        2.81       -2.28      3.92 o 
   1  -1  15        9.26       16.32      6.20 o 
   2  -1  15        1.04       -0.65      3.92 o 
   3  -1  15        3.61        3.26      4.89 o 
  -3   0  15        0.01        1.63      4.24 o 
  -2   0  15        1.16        4.57      4.24 o 
  -1   0  15       51.06       48.95      8.16 o 
   0   0  15        2.43        8.81      5.22 o 
   1   0  15        8.13        1.63      4.24 o 
   2   0  15        2.09        3.26      4.24 o 
  -2   1  15       14.46       18.27      6.20 o 
  -1   1  15        0.28       -1.31      3.92 o 
   0   1  15        8.37       11.09      5.55 o 
   1   1  15       21.21       20.56      6.53 o 
   2   1  15        6.58        7.51      5.87 o 
   0   2  15       19.71       12.07      5.87 o 
                                                 
